# Supplementary material for: Is the rise in childhood obesity rates leading to an increase in hospitalizations due to dengue?
Source: PLoS Negl Trop Dis. 2024 Jun 27;18(6):e0012248. doi: 10.1371/journal.pntd.0012248 (PMC11210816; doi:10.1371/journal.pntd.0012248)
Supplement: S2 Data — (XLSX) [file pntd.0012248.s004.xlsx]

## Sheet: Dataset
Number	District	Urbanicity	Name Code	Age	Gender	PanBio Units	Panbio Result	BMI Centile/BMI	Past History of Dengue
1	Badulla	Rural	B1	10	Male	24.9839	Positive	3rd-15th	No
2	Badulla	Rural	B2	10	Male	0.621118	Negative	3rd-15th	No
3	Badulla	Rural	B3	10	Female	4.23003	Negative	3rd-15th	No
4	Badulla	Rural	B4	10	Female	3.08417	Negative	15th-50th	No
5	Badulla	Rural	B5	11	Male	0.792461	Negative	3rd-15th	No
6	Badulla	Rural	B6	11	Male	0.963804	Negative	3rd-15th	No
7	Badulla	Rural	B7	10	Female	1.93832	Negative	15th-50th	No
8	Badulla	Rural	B8	11	Female	7.17498	Negative	3rd-15th	No
9	Badulla	Rural	B9	12	Male	4.21932	Negative	>97th	No
10	Badulla	Rural	B10	12	Male	1.7991	Negative	3rd-15th	No
11	Badulla	Rural	B11	12	Female	27.5005	Positive	<3rd	No
12	Badulla	Rural	B12	11	Female	0.835297	Negative	50th-85th	No
13	Badulla	Rural	B13	12	Male	0.331977	Negative	3rd-15th	No
14	Badulla	Rural	B14	13	Male	2.08824	Negative	3rd-15th	No
15	Badulla	Rural	B15	13	Female	1.71343	Negative	>97th	No
16	Badulla	Rural	B16	13	Female	0.556864	Negative	50th-85th	No
17	Badulla	Rural	B17	12	Female	1.67059	Negative	15th-50th	No
18	Badulla	Rural	B18	14	Male	1.17798	Negative	50th-85th	No
19	Badulla	Rural	B19	14	Female	0.792461	Negative	15th-50th	No
20	Badulla	Rural	B20	14	Female	2.68794	Negative	15th-50th	No
21	Badulla	Rural	B21	15	Male	2.59156	Negative	>97th	No
22	Badulla	Rural	B23	15	Female	4.73335	Negative	15th-50th	No
23	Badulla	Rural	B24	15	Female	0.0856714	Negative	15th-50th	No
24	Badulla	Rural	B25	16	Male	9.30606	Equivocal	15th-50th	No
25	Badulla	Rural	B26	16	Male	5.29021	Negative	50th-85th	No
26	Badulla	Rural	B27	16	Female	2.01328	Negative	50th-85th	No
27	Badulla	Rural	B28	16	Female	2.86999	Negative	3rd-15th	No
28	Badulla	Rural	B29	17	Male	2.54873	Negative	3rd-15th	No
29	Badulla	Rural	B30	17	Male	5.04391	Negative	3rd-15th	No
30	Badulla	Rural	B31	17	Female	3.66245	Negative	3rd-15th	No
31	Badulla	Rural	B32	17	Female	2.1525	Negative	15th-50th	No
32	Badulla	Rural	B33	18	Male	1.92761	Negative	3rd-15th	No
33	Badulla	Rural	B34	18	Female	24.1379	Positive	50th-85th	No
34	Badulla	Rural	B37	10	Male	0.50332	Negative	15th-50th	No
35	Badulla	Rural	B38	10	Female	0.867423	Negative	15th-50th	No
36	Badulla	Rural	B39	10	Female	0.471193	Negative	3rd-15th	No
37	Badulla	Rural	B40	10	Male	5.68644	Negative	50th-85th	No
38	Badulla	Rural	B41	10	Female	3.76954	Negative	15th-50th	No
39	Badulla	Rural	B42	10	Female	1.83123	Negative	50th-85th	No
40	Badulla	Rural	B43	10	Female	2.27029	Negative	3rd-15th	No
41	Badulla	Rural	B44	10	Female	2.91283	Negative	15th-50th	No
42	Badulla	Rural	B45	11	Female	2.86999	Negative	>97th	No
43	Badulla	Rural	B46	11	Female	4.92611	Negative	<3rd	No
44	Badulla	Rural	B47	12	Male	7.75327	Negative	<3rd	No
45	Badulla	Rural	B48	12	Female	2.06682	Negative	15th-50th	No
46	Badulla	Rural	B49	12	Female	2.00257	Negative	50th-85th	No
47	Badulla	Rural	B50	13	Male	1.57421	Negative	3rd-15th	No
48	Badulla	Rural	B51	13	Female	9.31677	Equivocal	3rd-15th	No
49	Badulla	Rural	B52	13	Female	3.00921	Negative	3rd-15th	No
50	Badulla	Rural	B53	14	Male	1.64918	Negative	15th-50th	No
51	Badulla	Rural	B54	14	Male	6.69308	Negative	50th-85th	No
52	Badulla	Rural	B55	14	Female	3.27693	Negative	15th-50th	No
53	Badulla	Rural	B56	14	Female	4.72264	Negative	>97th	No
54	Badulla	Rural	B57	15	Male	4.92611	Negative	3rd-15th	No
55	Badulla	Rural	B58	15	Male	6.4789	Negative	3rd-15th	No
56	Badulla	Rural	B59	15	Female	10.891	Equivocal	15th-50th	No
57	Badulla	Rural	B60	15	Female	7.92461	Negative	3rd-15th	No
58	Badulla	Rural	B61	16	Male	2.35596	Negative	<3rd	No
59	Badulla	Rural	B62	16	Male	1.44571	Negative	<3rd	No
60	Badulla	Rural	B63	16	Female	2.84858	Negative	3rd-15th	No
61	Badulla	Rural	B64	16	Female	1.42429	Negative	15th-50th	No
62	Badulla	Rural	B66	18	Female	5.46155	Negative	15th-50th	No
63	Badulla	Rural	B67	18	Female	3.1163	Negative	3rd-15th	No
64	Badulla	Rural	B69	14	Female	16.4061	Positive	3rd-15th	No
65	Badulla	Rural	B71	10	Female	11.5014	Positive	<3rd	No
66	Badulla	Rural	B72	13	Male	0.428357	Negative	85th-97th	No
67	Badulla	Rural	B73	10	Female	0.39623	Negative	<3rd	No
68	Badulla	Rural	B74	10	Female	3.38402	Negative	3rd-15th	No
69	Badulla	Rural	B75	10	Male	0.974513	Negative	15th-50th	No
70	Badulla	Rural	B76	10	Female	1.49925	Negative	<3rd	No
71	Badulla	Rural	B77	10	Male	5.77211	Negative	3rd-15th	No
72	Badulla	Rural	B78	10	Female	4.59413	Negative	50th-85th	No
73	Badulla	Rural	B79	14	Female	0.663954	Negative	15th-50th	No
74	Badulla	Rural	B80	11	Male	1.00664	Negative	50th-85th	No
75	Badulla	Rural	B81	11	Male	5.25809	Negative	15th-50th	No
76	Badulla	Rural	B82	11	Female	1.15656	Negative	3rd-15th	No
77	Badulla	Rural	B83	14	Male	11.994	Positive	<3rd	No
78	Badulla	Rural	B84	11	Female	11.48	Positive	<3rd	No
79	Badulla	Rural	B85	12	Male	6.3504	Negative	50th-85th	No
80	Badulla	Rural	B86	12	Female	7.90319	Negative	15th-50th	No
81	Badulla	Rural	B87	12	Male	5.77211	Negative	15th-50th	No
82	Badulla	Rural	B88	12	Female	1.28507	Negative	3rd-15th	No
83	Badulla	Rural	B89	12	Female	21.5142	Positive	85th-97th	No
84	Badulla	Rural	B90	13	Female	0.846006	Negative	3rd-15th	No
85	Badulla	Rural	B91	13	Male	6.36539	Negative	15th-50th	No
86	Badulla	Rural	B92	13	Male	2.11703	Negative	85th-97th	No
87	Badulla	Rural	B93	14	Female	4.34849	Negative	15th-50th	No
88	Badulla	Rural	B94	14	Female	0.758125	Negative	15th-50th	No
89	Badulla	Rural	B95	14	Male	3.64758	Negative	<3rd	No
90	Badulla	Rural	B96	10	Male	1.47334	Negative	<3rd	No
91	Badulla	Rural	B97	15	Female	4.19114	Negative	3rd-15th	No
92	Badulla	Rural	B98	15	Male	3.3758	Negative	3rd-15th	No
93	Badulla	Rural	B99	15	Female	0.429127	Negative	15th-50th	No
94	Badulla	Rural	B100	16	Male	1.07282	Negative	<3rd	No
95	Badulla	Rural	B101	16	Female	2.17424	Negative	15th-50th	No
96	Badulla	Rural	B102	10	Male	3.83354	Negative	85th-97th	No
97	Badulla	Rural	B103	18	Female	33.3575	Positive	<3rd	No
98	Badulla	Rural	B104	16	Female	3.77632	Negative	3rd-15th	No
99	Badulla	Rural	B105	16	Male	3.53315	Negative	15th-50th	No
100	Badulla	Rural	B106	18	Female	2.0312	Negative	3rd-15th	No
101	Badulla	Rural	B107	10	Male	2.50324	Negative	15th-50th	No
102	Badulla	Rural	B108	10	Male	6.88034	Negative	50th-85th	No
103	Badulla	Rural	B109	10	Female	1.81664	Negative	<3rd	No
104	Badulla	Rural	B110	10	Female	34.1299	Positive	<3rd	No
105	Badulla	Rural	B111	11	Male	5.70739	Negative	<3rd	No
106	Badulla	Rural	B112	11	Male	31.312	Positive	<3rd	No
107	Badulla	Rural	B113	12	Female	6.56565	Negative	15th-50th	No
108	Badulla	Rural	B114	11	Female	1.78803	Negative	50th-85th	No
109	Badulla	Rural	B115	12	Male	0.715212	Negative	85th-97th	No
110	Badulla	Rural	B116	12	Male	1.94538	Negative	<3rd	No
111	Badulla	Rural	B117	12	Female	12.9883	Positive	<3rd	No
112	Badulla	Rural	B118	12	Female	2.61768	Negative	85th-97th	No
113	Badulla	Rural	B119	13	Male	1.05851	Negative	15th-50th	No
114	Badulla	Rural	B120	12	Male	2.38881	Negative	<3rd	No
115	Badulla	Rural	B121	13	Female	4.20545	Negative	3rd-15th	No
116	Badulla	Rural	B122	13	Female	18.5097	Positive	<3rd	No
117	Badulla	Rural	B123	13	Male	6.78021	Negative	>97th	No
118	Badulla	Rural	B124	14	Male	0.686604	Negative	<3rd	No
119	Badulla	Rural	B125	13	Female	0.972688	Negative	<3rd	No
120	Badulla	Rural	B126	14	Female	1.60208	Negative	<3rd	No
121	Badulla	Rural	B127	14	Male	1.43042	Negative	15th-50th	No
122	Badulla	Rural	B128	15	Male	11.8725	Positive	<3rd	No
123	Badulla	Rural	B129	14	Female	7.66707	Negative	50th-85th	No
124	Badulla	Rural	B130	14	Female	0.386215	Negative	15th-50th	No
125	Badulla	Rural	B131	16	Male	1.23016	Negative	15th-50th	No
126	Badulla	Rural	B132	16	Male	0.758125	Negative	<3rd	No
127	Badulla	Rural	B133	16	Female	0.386215	Negative	<3rd	No
128	Badulla	Rural	B134	16	Female	1.23016	Negative	15th-50th	No
129	Badulla	Rural	B135	16	Male	0.758125	Negative	85th-97th	No
130	Badulla	Rural	B136	17	Male	5.50713	Negative	3rd-15th	No
131	Badulla	Rural	B137	17	Female	4.42001	Negative	15th-50th	No
132	Badulla	Rural	B138	17	Female	1.93107	Negative	<3rd	No
133	Badulla	Rural	B139	18	Female	6.47982	Negative	>97th	No
134	Badulla	Rural	B140	18	Female	0.901167	Negative	50th-85th	No
135	Badulla	Rural	B141	18	Female	1.07282	Negative	15th-50th	No
136	Badulla	Rural	B142	18	Female	2.84654	Negative	3rd-15th	No
137	Badulla	Rural	B144	18	Male	2.26007	Negative	50th-85th	No
138	Badulla	Rural	B147	10	Male	5.0494	Negative	15th-50th	No
139	Badulla	Rural	B148	10	Female	3.64758	Negative	50th-85th	No
140	Badulla	Rural	B149	10	Female	2.76072	Negative	<3rd	No
141	Badulla	Rural	B150	11	Male	0.772429	Negative	15th-50th	No
142	Badulla	Rural	B151	11	Male	2.78933	Negative	<3rd	No
143	Badulla	Rural	B152	11	Female	2.18855	Negative	<3rd	No
144	Badulla	Rural	B153	11	Female	5.85043	Negative	15th-50th	No
145	Badulla	Rural	B154	12	Male	10.3706	Equivocal	15th-50th	No
146	Badulla	Rural	B155	11	Male	2.84654	Negative	3rd-15th	No
147	Badulla	Rural	B156	12	Female	2.54616	Negative	15th-50th	No
148	Badulla	Rural	B157	11	Female	0.57217	Negative	<3rd	No
149	Badulla	Rural	B158	13	Male	2.05981	Negative	50th-85th	No
150	Badulla	Rural	B159	12	Female	1.71651	Negative	15th-50th	No
151	Badulla	Rural	B160	13	Female	3.59036	Negative	15th-50th	No
152	Badulla	Rural	B161	14	Male	5.93626	Negative	50th-85th	No
153	Badulla	Rural	B162	13	Male	11.2288	Positive	85th-97th	No
154	Badulla	Rural	B163	15	Male	2.26007	Negative	3rd-15th	No
155	Badulla	Rural	B164	15	Female	7.7529	Negative	15th-50th	No
156	Badulla	Rural	B165	15	Female	1.02991	Negative	<3rd	No
157	Badulla	Rural	B166	15	Female	8.0962	Negative	15th-50th	No
158	Badulla	Rural	B167	18	Female	0.657995	Negative	3rd-15th	No
159	Badulla	Rural	B168	18	Female	1.0156	Negative	3rd-15th	No
160	Badulla	Rural	B171	11	Male	1.28738	Negative	3rd-15th	No
161	Badulla	Rural	B172	11	Male	0.972688	Negative	15th-50th	No
162	Badulla	Rural	B173	12	Female	1.33029	Negative	15th-50th	No
163	Badulla	Rural	B174	12	Female	1.88816	Negative	3rd-15th	No
164	Badulla	Rural	B175	13	Female	4.54875	Negative	15th-50th	No
165	Badulla	Rural	B176	12	Female	7.22364	Negative	50th-85th	No
166	Badulla	Rural	B177	13	Male	0.543561	Negative	85th-97th	No
167	Badulla	Rural	B178	13	Male	1.43042	Negative	<3rd	No
168	Badulla	Rural	B179	14	Male	29.6527	Positive	<3rd	No
169	Badulla	Rural	B180	14	Male	2.3745	Negative	15th-50th	No
170	Badulla	Rural	B181	15	Male	3.88405	Negative	3rd-15th	No
171	Badulla	Rural	B182	15	Male	4.66559	Negative	3rd-15th	No
172	Badulla	Rural	B183	15	Female	4.42876	Negative	50th-85th	No
173	Badulla	Rural	B184	15	Female	3.78931	Negative	50th-85th	No
174	Badulla	Rural	B185	16	Male	42.0614	Positive	<3rd	No
175	Badulla	Rural	B186	16	Male	0.828912	Negative	3rd-15th	No
176	Badulla	Rural	B187	16	Female	1.53941	Negative	15th-50th	No
177	Badulla	Rural	B188	16	Female	1.56309	Negative	<3rd	No
178	Badulla	Rural	B189	17	Female	3.86036	Negative	3rd-15th	No
179	Badulla	Rural	B190	18	Female	2.10781	Negative	15th-50th	No
180	Badulla	Rural	B191	10	Male	2.86567	Negative	85th-97th	No
181	Badulla	Rural	B192	18	Male	6.7734	Negative	3rd-15th	No
182	Badulla	Rural	B193	10	Female	1.13679	Negative	85th-97th	No
183	Badulla	Rural	B194	10	Male	3.813	Negative	>97th	No
184	Badulla	Rural	B195	11	Male	0.971012	Negative	15th-50th	No
185	Badulla	Rural	B196	11	Female	3.48143	Negative	15th-50th	No
186	Badulla	Rural	B197	11	Female	2.69989	Negative	3rd-15th	No
187	Badulla	Rural	B198	12	Male	9.28382	Equivocal	50th-85th	No
188	Badulla	Rural	B199	12	Male	3.00777	Negative	3rd-15th	No
189	Badulla	Rural	B200	12	Female	3.71826	Negative	<3rd	No
190	Badulla	Rural	B201	12	Female	1.08943	Negative	<3rd	No
191	Badulla	Rural	B202	13	Male	28.9646	Positive	50th-85th	No
192	Badulla	Rural	B203	13	Male	38.6273	Positive	50th-85th	No
193	Badulla	Rural	B204	13	Female	1.13679	Negative	15th-50th	No
194	Badulla	Rural	B206	14	Male	0.757863	Negative	<3rd	No
195	Badulla	Rural	B207	14	Male	3.48143	Negative	3rd-15th	No
196	Badulla	Rural	B208	14	Female	35.9511	Positive	15th-50th	No
197	Badulla	Rural	B209	14	Female	7.98124	Negative	3rd-15th	No
198	Badulla	Rural	B210	15	Female	2.29727	Negative	3rd-15th	No
199	Badulla	Rural	B211	15	Female	42.6298	Positive	15th-50th	No
200	Badulla	Rural	B212	15	Male	52.1031	Positive	15th-50th	No
201	Badulla	Rural	B213	15	Male	9.63907	Equivocal	3rd-15th	No
202	Badulla	Rural	B214	16	Female	1.65782	Negative	15th-50th	No
203	Badulla	Rural	B215	16	Female	2.27359	Negative	3rd-15th	No
204	Badulla	Rural	B216	18	Female	13.3573	Positive	15th-50th	No
205	Badulla	Rural	B217	18	Female	0.686813	Negative	15th-50th	No
206	Badulla	Rural	B218	10	Male	4.0972	Negative	<3rd	No
207	Badulla	Estate	B219	10	Male	2.41569	Negative	3rd-15th	No
208	Badulla	Rural	B220	10	Female	1.46836	Negative	15th-50th	No
209	Badulla	Rural	B221	10	Female	0.828912	Negative	3rd-15th	No
210	Badulla	Estate	B222	10	Male	2.46305	Negative	15th-50th	No
211	Badulla	Estate	B223	10	Female	3.59985	Negative	3rd-15th	No
212	Badulla	Estate	B224	12	Male	1.63414	Negative	<3rd	No
213	Badulla	Estate	B225	10	Male	0.710496	Negative	15th-50th	No
214	Badulla	Estate	B226	11	Female	5.56556	Negative	<3rd	No
215	Badulla	Estate	B227	11	Female	0.66313	Negative	50th-85th	No
216	Badulla	Estate	B228	11	Male	2.55779	Negative	3rd-15th	No
217	Badulla	Estate	B229	11	Male	1.39731	Negative	3rd-15th	No
218	Badulla	Estate	B230	12	Female	6.39447	Negative	50th-85th	No
219	Badulla	Estate	B231	12	Female	11.8179	Positive	<3rd	No
220	Badulla	Estate	B232	12	Male	0.994695	Negative	50th-85th	No
221	Badulla	Estate	B233	12	Female	1.39731	Negative	<3rd	No
222	Badulla	Estate	B234	12	Male	0.568397	Negative	<3rd	No
223	Badulla	Estate	B235	13	Female	1.18416	Negative	3rd-15th	No
224	Badulla	Estate	B236	13	Female	2.65252	Negative	3rd-15th	No
225	Badulla	Estate	B237	13	Male	1.20784	Negative	15th-50th	No
226	Badulla	Estate	B238	14	Female	2.34464	Negative	15th-50th	No
227	Badulla	Estate	B239	14	Female	0.568397	Negative	15th-50th	No
228	Badulla	Estate	B240	14	Male	0.781546	Negative	3rd-15th	No
229	Badulla	Estate	B241	14	Male	2.01307	Negative	3rd-15th	No
230	Badulla	Estate	B242	15	Female	0.971012	Negative	3rd-15th	No
231	Badulla	Estate	B243	15	Female	7.15233	Negative	50th-85th	No
232	Badulla	Estate	B244	15	Male	5.11557	Negative	15th-50th	No
233	Badulla	Estate	B245	15	Male	1.94202	Negative	3rd-15th	No
234	Badulla	Estate	B246	16	Male	4.2393	Negative	<3rd	Yes
235	Badulla	Estate	B247	16	Male	2.65252	Negative	85th-97th	No
236	Badulla	Estate	B248	16	Male	1.75256	Negative	3rd-15th	No
237	Badulla	Estate	B249	16	Female	3.36302	Negative	15th-50th	No
238	Badulla	Estate	B250	17	Male	16.6493	Positive	50th-85th	No
239	Badulla	Estate	B251	17	Female	3.97878	Negative	3rd-15th	No
240	Badulla	Estate	B252	18	Female	2.65252	Negative	50th-85th	No
241	Badulla	Estate	B253	18	Male	0.828912	Negative	15th-50th	No
242	Badulla	Estate	B254	18	Male	1.37363	Negative	<3rd	No
243	Badulla	Estate	B255	18	Female	2.34464	Negative	15th-50th	No
244	Badulla	Estate	B257	15	Male	10.8943	Equivocal	3rd-15th	No
245	Badulla	Rural	B260	10	Female	18.6861	Positive	>97th	No
246	Badulla	Rural	B261	10	Female	0.781546	Negative	3rd-15th	No
247	Badulla	Rural	B262	10	Male	4.33403	Negative	15th-50th	No
248	Badulla	Rural	B263	10	Male	3.59985	Negative	3rd-15th	No
249	Badulla	Rural	B264	11	Female	2.88935	Negative	3rd-15th	No
250	Badulla	Rural	B265	11	Male	2.9604	Negative	15th-50th	No
251	Badulla	Rural	B266	11	Male	5.18662	Negative	3rd-15th	No
252	Badulla	Rural	B267	12	Female	1.34994	Negative	50th-85th	No
253	Badulla	Rural	B268	12	Female	1.34994	Negative	3rd-15th	No
254	Badulla	Rural	B269	13	Female	2.60515	Negative	50th-85th	No
255	Badulla	Rural	B270	14	Female	6.03922	Negative	3rd-15th	No
256	Badulla	Rural	B271	14	Male	2.57662	Negative	3rd-15th	No
257	Badulla	Urban	B272	14	Female	1.19249	Negative	15th-50th	No
258	Badulla	Rural	B273	15	Male	2.64051	Negative	15th-50th	No
259	Badulla	Rural	B274	14	Male	3.83299	Negative	3rd-15th	No
260	Badulla	Rural	B275	15	Female	1.19249	Negative	15th-50th	No
261	Badulla	Rural	B276	16	Male	1.08602	Negative	15th-50th	No
262	Badulla	Rural	B277	16	Male	0.638833	Negative	50th-85th	No
263	Badulla	Rural	B278	16	Female	2.78957	Negative	3rd-15th	No
264	Badulla	Rural	B279	17	Female	1.06472	Negative	50th-85th	No
265	Badulla	Rural	B280	17	Male	1.74614	Negative	<3rd	No
266	Badulla	Rural	B281	18	Female	2.12944	Negative	<3rd	No
267	Badulla	Rural	B282	18	Male	14.0969	Positive	3rd-15th	No
268	Badulla	Rural	B283	18	Male	10.3065	Equivocal	<3rd	No
269	Badulla	Rural	B284	18	Female	2.93863	Negative	15th-50th	No
270	Badulla	Rural	B285	15	Male	37.0736	Positive	15th-50th	No
271	Badulla	Rural	B286	12	Male	11.6906	Positive	<3rd	No
272	Badulla	Rural	B287	12	Male	14.1608	Positive	3rd-15th	No
273	Badulla	Rural	B288	15	Female	4.21629	Negative	15th-50th	No
274	Badulla	Rural	B289	10	Male	1.38414	Negative	>97th	No
275	Badulla	Rural	B290	10	Male	1.5332	Negative	3rd-15th	No
276	Badulla	Rural	B291	11	Female	0.660127	Negative	<3rd	No
277	Badulla	Rural	B292	17	Male	3.68393	Negative	3rd-15th	No
278	Badulla	Rural	B293	17	Male	1.44802	Negative	50th-85th	No
279	Badulla	Rural	B294	17	Female	2.00168	Negative	50th-85th	No
280	Badulla	Rural	B295	17	Female	5.28102	Negative	<3rd	No
281	Badulla	Rural	B296	18	Female	3.40711	Negative	15th-50th	No
282	Badulla	Rural	B297	18	Male	1.59708	Negative	<3rd	No
283	Badulla	Rural	B299	10	Female	2.91734	Negative	15th-50th	No
284	Badulla	Rural	B300	10	Female	0.809188	Negative	3rd-15th	No
285	Badulla	Rural	B301	10	Male	2.32109	Negative	<3rd	No
286	Badulla	Rural	B302	13	Male	1.46931	Negative	15th-50th	No
287	Badulla	Rural	B303	14	Female	2.57662	Negative	3rd-15th	No
288	Badulla	Rural	B304	14	Female	0.617538	Negative	<3rd	No
289	Badulla	Rural	B305	15	Female	4.40794	Negative	15th-50th	No
290	Badulla	Rural	B306	16	Female	2.57662	Negative	3rd-15th	No
291	Badulla	Rural	B307	16	Male	3.10898	Negative	3rd-15th	No
292	Badulla	Rural	B308	16	Female	48.8707	Positive	3rd-15th	No
293	Badulla	Rural	B309	16	Female	1.00084	Negative	3rd-15th	No
294	Badulla	Rural	B310	17	Male	11.9675	Positive	>97th	No
295	Badulla	Rural	B311	18	Male	1.98038	Negative	3rd-15th	No
296	Badulla	Estate	B313	11	Male	0.894366	Negative	15th-50th	No
297	Badulla	Estate	B314	11	Male	3.91817	Negative	85th-97th	No
298	Badulla	Estate	B315	11	Female	6.83551	Negative	3rd-15th	No
299	Badulla	Estate	B316	11	Female	0.468477	Negative	15th-50th	No
300	Badulla	Estate	B317	12	Male	1.68226	Negative	50th-85th	No
301	Badulla	Estate	B318	12	Female	1.27767	Negative	15th-50th	No
302	Badulla	Estate	B319	13	Male	2.23591	Negative	15th-50th	No
303	Badulla	Estate	B320	12	Female	5.94114	Negative	15th-50th	No
304	Badulla	Estate	B321	13	Female	1.46931	Negative	15th-50th	No
305	Badulla	Estate	B322	13	Female	14.3098	Positive	15th-50th	No
306	Badulla	Estate	B323	13	Male	1.21378	Negative	50th-85th	No
307	Badulla	Estate	B324	14	Male	1.06472	Negative	50th-85th	No
308	Badulla	Estate	B325	15	Male	12.9257	Positive	3rd-15th	No
309	Badulla	Estate	B326	16	Male	15.8856	Positive	15th-50th	No
310	Badulla	Estate	B327	16	Female	2.61921	Negative	15th-50th	No
311	Badulla	Estate	B328	16	Female	0.936954	Negative	15th-50th	No
312	Badulla	Estate	B329	14	Female	6.21797	Negative	15th-50th	No
313	Badulla	Estate	B330	14	Female	1.49061	Negative	15th-50th	No
314	Badulla	Estate	B331	15	Female	4.76995	Negative	15th-50th	No
315	Badulla	Estate	B332	15	Female	3.15157	Negative	50th-85th	No
316	Badulla	Estate	B333	12	Male	3.72652	Negative	15th-50th	No
317	Badulla	Estate	B334	16	Female	1.74614	Negative	3rd-15th	No
318	Badulla	Estate	B335	16	Male	1.8952	Negative	<3rd	No
319	Badulla	Estate	B336	18	Male	5.81338	Negative	15th-50th	No
320	Badulla	Estate	B337	18	Male	1.04343	Negative	3rd-15th	No
321	Badulla	Estate	B341	18	Female	0.958249	Negative	15th-50th	No
322	Badulla	Estate	B342	18	Female	1.21378	Negative	50th-85th	No
323	Badulla	Estate	B343	18	Male	6.53739	Negative	<3rd	No
324	Badulla	Rural	B344	17	Female	2.15074	Negative	15th-50th	No
325	Badulla	Rural	B345	17	Female	20.7408	Positive	50th-85th	No
326	Badulla	Rural	B346	17	Female	32.8999	Positive	85th-97th	No
327	Badulla	Rural	B347	17	Female	4.5783	Negative	15th-50th	No
328	Badulla	Rural	B348	10	Female	2.49145	Negative	<3rd	No
329	Badulla	Rural	B349	10	Male	3.00251	Negative	3rd-15th	No
330	Badulla	Rural	B350	10	Female	5.49396	Negative	<3rd	No
331	Badulla	Rural	B351	10	Male	5.7282	Negative	<3rd	No
332	Badulla	Rural	B352	11	Male	2.6831	Negative	85th-97th	No
333	Badulla	Rural	B353	11	Male	6.60127	Negative	15th-50th	No
334	Badulla	Rural	B354	11	Male	5.23843	Negative	3rd-15th	No
335	Badulla	Rural	B355	10	Female	4.70607	Negative	15th-50th	No
336	Badulla	Rural	B356	12	Male	0.91566	Negative	85th-97th	No
337	Badulla	Rural	B357	12	Male	11.3073	Positive	<3rd	No
338	Badulla	Rural	B358	12	Female	16.418	Positive	3rd-15th	No
339	Badulla	Rural	B359	12	Female	2.59792	Negative	15th-50th	No
340	Badulla	Rural	B360	13	Female	1.32025	Negative	3rd-15th	No
341	Badulla	Rural	B361	13	Female	49.8054	Positive	85th-97th	No
342	Badulla	Rural	B363	18	Male	1.63595	Negative	50th-85th	No
343	Badulla	Rural	B364	14	Female	9.02799	Equivocal	50th-85th	No
344	Badulla	Rural	B365	14	Female	1.2926	Negative	3rd-15th	No
345	Badulla	Rural	B366	14	Male	1.59555	Negative	50th-85th	No
346	Badulla	Rural	B367	14	Male	1.21181	Negative	15th-50th	No
347	Badulla	Rural	B368	15	Female	0.76748	Negative	15th-50th	No
348	Badulla	Rural	B369	14	Male	2.70638	Negative	<3rd	No
349	Badulla	Rural	B370	15	Male	6.09945	Negative	50th-85th	No
350	Badulla	Rural	B371	16	Male	1.35319	Negative	<3rd	No
351	Badulla	Rural	B372	16	Female	1.19161	Negative	15th-50th	No
352	Badulla	Rural	B373	16	Female	1.85811	Negative	15th-50th	No
353	Badulla	Rural	B374	15	Female	7.77579	Negative	85th-97th	No
354	Badulla	Rural	B377	18	Female	1.83791	Negative	15th-50th	No
355	Badulla	Rural	B379	11	Male	1.95909	Negative	3rd-15th	No
356	Badulla	Rural	B380	10	Male	0.686693	Negative	15th-50th	No
357	Badulla	Rural	B381	18	Male	0.504921	Negative	3rd-15th	No
358	Badulla	Rural	B382	18	Male	7.00831	Negative	3rd-15th	No
359	Badulla	Rural	B383	18	Female	2.28224	Negative	3rd-15th	No
360	Badulla	Rural	B384	18	Female	1.87831	Negative	>97th	No
361	Badulla	Rural	B385	16	Male	1.99949	Negative	<3rd	No
362	Badulla	Rural	B386	18	Female	4.74626	Negative	15th-50th	No
363	Badulla	Urban	B387	10	Female	3.31228	Negative	50th-85th	No
364	Badulla	Urban	B388	10	Female	1.73693	Negative	3rd-15th	No
365	Badulla	Urban	B389	10	Female	0.646299	Negative	<3rd	No
366	Badulla	Urban	B390	10	Female	0.403937	Negative	85th-97th	No
367	Badulla	Urban	B391	11	Female	49.5429	Positive	>97th	No
368	Badulla	Urban	B392	11	Female	1.9187	Negative	3rd-15th	No
369	Badulla	Urban	B393	11	Female	0.868465	Negative	15th-50th	No
370	Badulla	Urban	B394	12	Female	1.61575	Negative	3rd-15th	No
371	Badulla	Urban	B395	12	Female	1.79752	Negative	3rd-15th	No
372	Badulla	Urban	B396	11	Female	0.504921	Negative	50th-85th	No
373	Badulla	Urban	B397	12	Female	39.4848	Positive	>97th	Yes
374	Badulla	Urban	B398	13	Female	1.51476	Negative	3rd-15th	Yes
375	Badulla	Urban	B399	13	Female	0.949252	Negative	>97th	No
376	Badulla	Rural	B400	13	Female	1.00984	Negative	<3rd	No
377	Badulla	Urban	B401	13	Female	0.969449	Negative	<3rd	No
378	Badulla	Urban	B402	14	Female	0.868465	Negative	15th-50th	No
379	Badulla	Urban	B403	14	Female	2.18126	Negative	15th-50th	Yes
380	Badulla	Urban	B404	13	Female	0.504921	Negative	15th-50th	No
381	Badulla	Urban	B405	14	Female	48.9168	Positive	50th-85th	No
382	Badulla	Urban	B406	14	Female	0.262559	Negative	50th-85th	No
383	Badulla	Rural	B407	14	Female	0.848268	Negative	50th-85th	No
384	Badulla	Rural	B408	14	Female	1.85811	Negative	3rd-15th	No
385	Badulla	Urban	B409	14	Female	0.464528	Negative	15th-50th	No
386	Badulla	Urban	B410	14	Female	44.9582	Positive	50th-85th	No
387	Badulla	Urban	B411	14	Female	0.868465	Negative	85th-97th	No
388	Badulla	Urban	B412	14	Female	1.15122	Negative	50th-85th	No
389	Badulla	Urban	B413	15	Female	0.949252	Negative	15th-50th	No
390	Badulla	Urban	B414	14	Female	42.8779	Positive	50th-85th	No
391	Badulla	Urban	B415	14	Female	42.2316	Positive	50th-85th	No
392	Badulla	Urban	B416	14	Female	33.5672	Positive	3rd-15th	No
393	Badulla	Urban	B417	15	Female	33.7085	Positive	15th-50th	Yes
394	Badulla	Urban	B418	15	Female	0.504921	Negative	15th-50th	No
395	Badulla	Urban	B419	15	Female	48.1897	Positive	3rd-15th	No
396	Badulla	Urban	B420	15	Female	51.1788	Positive	15th-50th	No
397	Badulla	Rural	B421	15	Female	3.31228	Negative	50th-85th	No
398	Badulla	Rural	B422	15	Female	1.53496	Negative	50th-85th	No
399	Badulla	Urban	B423	16	Female	22.782	Positive	<3rd	No
400	Badulla	Urban	B424	15	Female	6.76595	Negative	<3rd	No
401	Badulla	Urban	B425	16	Female	5.33197	Negative	85th-97th	No
402	Badulla	Urban	B426	15	Female	3.8374	Negative	85th-97th	No
403	Badulla	Urban	B427	13	Female	1.3128	Negative	50th-85th	No
404	Badulla	Urban	B428	15	Female	45.7055	Positive	85th-97th	No
405	Badulla	Urban	B429	15	Female	0.686693	Negative	<3rd	Yes
406	Badulla	Urban	B430	17	Female	3.73642	Negative	3rd-15th	No
407	Badulla	Urban	B431	16	Female	0.525118	Negative	3rd-15th	No
408	Badulla	Urban	B432	17	Female	20.217	Positive	50th-85th	No
409	Badulla	Urban	B433	17	Female	1.33299	Negative	3rd-15th	No
410	Badulla	Urban	B434	17	Female	1.63595	Negative	>97th	No
411	Badulla	Urban	B435	18	Female	1.17142	Negative	15th-50th	No
412	Badulla	Urban	B436	18	Female	1.87831	Negative	<3rd	No
413	Badulla	Urban	B437	18	Female	1.3128	Negative	3rd-15th	No
414	Badulla	Urban	B438	16	Female	4.90784	Negative	15th-50th	No
415	Badulla	Rural	B439	18	Female	2.08028	Negative	15th-50th	No
416	Badulla	Urban	B440	11	Male	2.5448	Negative	50th-85th	No
417	Badulla	Urban	B441	11	Male	2.46402	Negative	85th-97th	No
418	Badulla	Urban	B442	11	Male	1.21181	Negative	<3rd	No
419	Badulla	Urban	B443	11	Male	16.9654	Positive	15th-50th	No
420	Badulla	Urban	B444	11	Male	0.242362	Negative	<3rd	No
421	Badulla	Urban	B445	11	Male	5.29158	Negative	3rd-15th	No
422	Badulla	Urban	B446	11	Male	1.03004	Negative	15th-50th	No
423	Badulla	Urban	B447	12	Male	0.545315	Negative	3rd-15th	No
424	Badulla	Urban	B448	12	Male	0.807874	Negative	3rd-15th	No
425	Badulla	Urban	B449	12	Male	0.949252	Negative	50th-85th	No
426	Badulla	Urban	B450	12	Male	5.43295	Negative	15th-50th	No
427	Badulla	Urban	B451	12	Male	0.813076	Negative	<3rd	No
428	Badulla	Urban	B452	12	Male	1.75124	Negative	50th-85th	No
429	Badulla	Urban	B453	10	Male	3.43994	Negative	>97th	No
430	Badulla	Urban	B454	11	Male	1.21961	Negative	85th-97th	No
431	Badulla	Urban	B455	13	Male	21.3902	Positive	<3rd	No
432	Badulla	Urban	B456	13	Male	1.03198	Negative	50th-85th	No
433	Badulla	Urban	B457	12	Male	2.62686	Negative	50th-85th	No
434	Badulla	Urban	B458	13	Male	2.00142	Negative	15th-50th	No
435	Badulla	Urban	B459	14	Male	1.09453	Negative	85th-97th	No
436	Badulla	Urban	B460	15	Male	6.03553	Negative	<3rd	No
437	Badulla	Urban	B461	15	Male	1.18834	Negative	>97th	No
438	Badulla	Urban	B462	15	Male	2.59559	Negative	15th-50th	No
439	Badulla	Urban	B463	15	Male	32.054	Positive	50th-85th	No
440	Badulla	Urban	B464	15	Male	0.844348	Negative	15th-50th	No
441	Badulla	Urban	B465	15	Male	1.40725	Negative	15th-50th	No
442	Badulla	Urban	B466	15	Male	1.56361	Negative	15th-50th	No
443	Badulla	Urban	B467	15	Male	30.5529	Positive	50th-85th	Yes
444	Badulla	Urban	B468	15	Male	3.31485	Negative	15th-50th	No
445	Badulla	Urban	B469	17	Male	5.97298	Negative	3rd-15th	No
446	Badulla	Urban	B470	18	Male	1.87633	Negative	3rd-15th	No
447	Badulla	Urban	B471	18	Male	1.6887	Negative	<3rd	No
448	Badulla	Rural	B472	11	Male	0.750532	Negative	<3rd	No
449	Badulla	Rural	B473	11	Male	1.37597	Negative	<3rd	No
450	Badulla	Rural	B474	13	Male	2.09523	Negative	<3rd	No
451	Badulla	Urban	B475	12	Female	42.0298	Positive	15th-50th	No
452	Badulla	Rural	B476	14	Female	5.34754	Negative	3rd-15th	No
453	Badulla	Rural	B477	15	Female	4.81591	Negative	50th-85th	No
454	Badulla	Rural	B478	14	Female	2.40796	Negative	15th-50th	No
455	Badulla	Rural	B479	15	Female	51.2863	Positive	15th-50th	No
456	Badulla	Rural	B480	15	Male	20.4207	Positive	3rd-15th	No
457	Badulla	Rural	B481	18	Male	18.1378	Positive	3rd-15th	No
458	Badulla	Rural	B482	15	Male	1.37597	Negative	15th-50th	No
459	Badulla	Urban	B483	16	Female	56.1335	Positive	>97th	No
460	Badulla	Rural	B484	18	Female	16.0426	Positive	<3rd	No
461	Badulla	Rural	B485	18	Female	3.47121	Negative	3rd-15th	No
462	Badulla	Rural	B486	14	Female	52.5685	Positive	15th-50th	Yes
463	Badulla	Urban	B487	14	Female	24.5174	Positive	15th-50th	No
464	Badulla	Rural	B488	12	Male	1.46979	Negative	<3rd	No
465	Badulla	Rural	B489	14	Male	6.12934	Negative	3rd-15th	No
466	Badulla	Rural	B490	10	Male	2.93958	Negative	50th-85th	No
467	Badulla	Urban	B491	15	Female	1.03198	Negative	3rd-15th	No
468	Badulla	Rural	B492	12	Male	4.25301	Negative	3rd-15th	No
469	Badulla	Rural	B493	18	Female	1.09453	Negative	50th-85th	No
470	Badulla	Rural	B494	18	Female	1.81378	Negative	3rd-15th	No
471	Badulla	Rural	B495	18	Female	10.3511	Equivocal	15th-50th	No
472	Badulla	Rural	B496	18	Male	3.8152	Negative	3rd-15th	No
473	Badulla	Rural	B497	17	Female	63.6076	Positive	3rd-15th	No
474	Badulla	Rural	B498	17	Female	1.65742	Negative	15th-50th	No
475	Badulla	Estate	B499	14	Female	1.1258	Negative	15th-50th	No
476	Badulla	Estate	B501	17	Female	4.47192	Negative	15th-50th	No
477	Badulla	Estate	B502	16	Female	1.13831	Negative	3rd-15th	No
478	Badulla	Estate	B503	17	Female	15.3859	Positive	85th-97th	No
479	Gampaha	Urban	G1	11	Female	3.55381	Negative	>97th	No
480	Gampaha	Urban	G2	13	Female	3.42458	Negative	85th-97th	No
481	Gampaha	Urban	G3	13	Female	1.22768	Negative	<3rd	No
482	Gampaha	Urban	G4	11	Female	4.03842	Negative	15th-50th	No
483	Gampaha	Urban	G5	11	Female	5.97687	Negative	3rd-15th	No
484	Gampaha	Urban	G6	12	Female	7.883	Negative	15th-50th	No
485	Gampaha	Urban	G7	12	Female	37.5089	Positive	>97th	No
486	Gampaha	Urban	G8	13	Female	6.46148	Negative	15th-50th	No
487	Gampaha	Urban	G9	13	Female	1.90614	Negative	50th-85th	No
488	Gampaha	Urban	G10	13	Female	1.38341	Negative	>97th	No
489	Gampaha	Urban	G11	14	Female	28.3982	Positive	85th-97th	No
490	Gampaha	Urban	G12	15	Female	4.65226	Negative	50th-85th	No
491	Gampaha	Urban	G13	15	Female	1.13076	Negative	15th-50th	No
492	Gampaha	Urban	G14	15	Female	25.2967	Positive	50th-85th	No
493	Gampaha	Urban	G15	15	Female	0.258459	Negative	3rd-15th	No
494	Gampaha	Urban	G16	16	Female	1.34498	Negative	15th-50th	No
495	Gampaha	Urban	G17	16	Female	4.1118	Negative	15th-50th	No
496	Gampaha	Urban	G18	16	Female	1.19537	Negative	15th-50th	No
497	Gampaha	Urban	G19	16	Female	7.46301	Negative	3rd-15th	No
498	Gampaha	Urban	G20	16	Female	10.5968	Equivocal	50th-85th	No
499	Gampaha	Urban	G21	14	Female	27.6551	Positive	50th-85th	Yes
500	Gampaha	Urban	G22	14	Female	2.55228	Negative	15th-50th	No
501	Gampaha	Urban	G23	14	Female	4.58765	Negative	50th-85th	No
502	Gampaha	Urban	G24	14	Female	0.226152	Negative	50th-85th	No
503	Gampaha	Urban	G25	14	Female	2.71382	Negative	15th-50th	No
504	Gampaha	Urban	G26	18	Female	18.138	Positive	50th-85th	Yes
505	Gampaha	Urban	G27	18	Female	1.35691	Negative	15th-50th	No
506	Gampaha	Urban	G28	18	Female	6.62302	Negative	>97th	No
507	Gampaha	Urban	G29	18	Female	7.46301	Negative	50th-85th	No
508	Gampaha	Urban	G30	18	Female	1.25999	Negative	>97th	No
509	Gampaha	Urban	G31	18	Female	3.52151	Negative	<3rd	No
510	Gampaha	Urban	G32	18	Female	74.5978	Positive	50th-85th	No
511	Gampaha	Urban	G33	18	Female	6.00918	Negative	85th-97th	No
512	Gampaha	Urban	G34	18	Female	4.65226	Negative	85th-97th	No
513	Gampaha	Urban	G35	18	Female	2.26152	Negative	50th-85th	No
514	Gampaha	Urban	G36	18	Female	7.17224	Negative	15th-50th	No
515	Gampaha	Urban	G37	18	Female	3.52151	Negative	50th-85th	No
516	Gampaha	Urban	G38	18	Female	4.78149	Negative	50th-85th	No
517	Gampaha	Rural	G39	10	Female	47.718	Positive	<3rd	No
518	Gampaha	Rural	G40	10	Female	5.62149	Negative	3rd-15th	No
519	Gampaha	Urban	G41	13	Male	8.03375	Negative	<3rd	No
520	Gampaha	Urban	G44	14	Female	4.56713	Negative	50th-85th	No
521	Gampaha	Urban	G45	14	Male	6.52054	Negative	3rd-15th	No
522	Gampaha	Urban	G46	15	Female	0.962949	Negative	<3rd	No
523	Gampaha	Urban	G47	14	Female	7.64857	Negative	50th-85th	No
524	Gampaha	Urban	G48	14	Male	16.8654	Positive	<3rd	No
525	Gampaha	Urban	G49	16	Male	1.81585	Negative	50th-85th	No
526	Gampaha	Urban	G50	13	Female	5.69516	Negative	85th-97th	No
527	Gampaha	Urban	G51	13	Female	8.74908	Negative	50th-85th	No
528	Gampaha	Urban	G52	13	Female	11.2528	Positive	50th-85th	No
529	Gampaha	Urban	G53	11	Female	0.880411	Negative	15th-50th	No
530	Gampaha	Urban	G54	16	Female	0.797872	Negative	85th-97th	No
531	Gampaha	Rural	G55	18	Male	3.55381	Negative	15th-50th	No
532	Gampaha	Rural	G56	10	Female	25.0529	Positive	3rd-15th	No
533	Gampaha	Rural	G57	10	Female	0.550257	Negative	85th-97th	No
534	Gampaha	Rural	G58	10	Male	0.614993	Negative	15th-50th	No
535	Gampaha	Urban	G59	14	Male	3.10895	Negative	50th-85th	No
536	Gampaha	Urban	G60	14	Female	7.81365	Negative	>97th	No
537	Gampaha	Urban	G61	13	Male	2.53118	Negative	15th-50th	No
538	Gampaha	Urban	G62	18	Female	3.02641	Negative	15th-50th	No
539	Gampaha	Urban	G63	18	Female	6.65811	Negative	15th-50th	No
540	Gampaha	Urban	G64	18	Male	3.27403	Negative	<3rd	No
541	Gampaha	Urban	G65	18	Male	48.0924	Positive	<3rd	No
542	Gampaha	Urban	G66	18	Female	3.219	Negative	15th-50th	No
543	Gampaha	Urban	G67	17	Female	2.72377	Negative	<3rd	No
544	Gampaha	Urban	G68	13	Female	6.38298	Negative	<3rd	Yes
545	Gampaha	Urban	G69	13	Female	4.64967	Negative	<3rd	No
546	Gampaha	Urban	G70	15	Female	4.18195	Negative	85th-97th	No
547	Gampaha	Urban	G71	16	Female	2.146	Negative	15th-50th	No
548	Gampaha	Urban	G72	16	Female	1.2931	Negative	15th-50th	No
549	Gampaha	Urban	G73	16	Female	4.9248	Negative	15th-50th	No
550	Gampaha	Urban	G74	15	Male	2.72377	Negative	<3rd	No
551	Gampaha	Urban	G75	18	Female	5.03485	Negative	3rd-15th	No
552	Gampaha	Urban	G76	12	Female	1.54072	Negative	85th-97th	No
553	Gampaha	Urban	G77	12	Female	6.68562	Negative	3rd-15th	No
554	Gampaha	Urban	G78	12	Male	4.01687	Negative	50th-85th	No
555	Gampaha	Urban	G79	16	Female	4.09941	Negative	3rd-15th	No
556	Gampaha	Rural	G80	10	Female	1.60222	Negative	15th-50th	No
557	Gampaha	Rural	G81	12	Male	39.133	Positive	15th-50th	No
558	Gampaha	Rural	G82	13	Male	2.45997	Negative	>97th	No
559	Gampaha	Rural	G83	16	Female	10.8918	Equivocal	85th-97th	No
560	Gampaha	Rural	G84	16	Female	0.598809	Negative	3rd-15th	No
561	Gampaha	Rural	G85	16	Female	1.78024	Negative	50th-85th	No
562	Gampaha	Rural	G86	18	Female	30.4583	Positive	<3rd	No
563	Gampaha	Rural	G87	16	Female	2.49782	Negative	<3rd	No
564	Gampaha	Rural	G88	16	Male	1.76769	Negative	50th-85th	No
565	Gampaha	Rural	G89	16	Male	36.5273	Positive	3rd-15th	No
566	Gampaha	Rural	G90	18	Female	30.7335	Positive	15th-50th	No
567	Gampaha	Rural	G91	18	Female	0.534073	Negative	>97th	No
568	Gampaha	Rural	G92	13	Female	38.4209	Positive	<3rd	Yes
569	Gampaha	Rural	G93	16	Male	6.81347	Negative	15th-50th	No
570	Gampaha	Rural	G94	16	Male	3.59285	Negative	3rd-15th	No
571	Gampaha	Rural	G95	16	Female	3.38246	Negative	50th-85th	No
572	Gampaha	Rural	G96	16	Male	33.4686	Positive	15th-50th	No
573	Gampaha	Rural	G98	18	Female	0.614849	Negative	3rd-15th	No
574	Gampaha	Rural	G99	16	Female	6.08519	Negative	50th-85th	No
575	Gampaha	Rural	G100	18	Female	0.873937	Negative	15th-50th	No
576	Gampaha	Rural	G101	16	Female	0.768561	Negative	3rd-15th	No
577	Gampaha	Rural	G102	13	Female	10.1312	Equivocal	85th-97th	No
578	Gampaha	Rural	G103	13	Female	37.4175	Positive	15th-50th	No
579	Gampaha	Rural	G104	13	Female	3.1397	Negative	15th-50th	No
580	Gampaha	Rural	G105	13	Female	0.883845	Negative	50th-85th	No
581	Gampaha	Rural	G106	11	Female	1.42419	Negative	15th-50th	No
582	Gampaha	Rural	G107	11	Male	4.64481	Negative	15th-50th	No
583	Gampaha	Rural	G108	11	Male	2.34411	Negative	<3rd	No
584	Gampaha	Rural	G109	11	Male	16.799	Positive	<3rd	No
585	Gampaha	Rural	G110	12	Male	1.69932	Negative	>97th	No
586	Gampaha	Rural	G111	11	Male	34.0026	Positive	15th-50th	No
587	Gampaha	Rural	G112	15	Male	0.653277	Negative	15th-50th	No
588	Gampaha	Rural	G113	12	Male	0.922489	Negative	<3rd	No
589	Gampaha	Rural	G114	18	Female	7.28281	Negative	15th-50th	No
590	Gampaha	Rural	G116	18	Male	5.99477	Negative	3rd-15th	No
591	Gampaha	Rural	G117	15	Male	0.999129	Negative	3rd-15th	No
592	Gampaha	Rural	G118	10	Female	1.73169	Negative	3rd-15th	No
593	Gampaha	Rural	G121	12	Male	3.26917	Negative	<3rd	No
594	Gampaha	Rural	G122	12	Male	4.93613	Negative	<3rd	No
595	Gampaha	Rural	G123	12	Female	2.55708	Negative	15th-50th	No
596	Gampaha	Rural	G124	11	Female	2.86457	Negative	<3rd	No
597	Gampaha	Rural	G125	11	Male	5.04942	Negative	3rd-15th	No
598	Gampaha	Rural	G126	11	Male	8.80411	Negative	<3rd	No
599	Gampaha	Rural	G127	11	Male	25.2472	Positive	<3rd	No
600	Gampaha	Rural	G128	11	Male	1.32709	Negative	<3rd	No
601	Gampaha	Rural	G129	11	Male	1.01959	Negative	50th-85th	No
602	Gampaha	Rural	G130	11	Male	2.76747	Negative	<3rd	No
603	Gampaha	Rural	G131	11	Male	19.1457	Positive	<3rd	No
604	Gampaha	Rural	G132	11	Male	37.0776	Positive	<3rd	No
605	Gampaha	Rural	G133	13	Male	2.76747	Negative	15th-50th	No
606	Gampaha	Rural	G135	13	Female	19.1457	Positive	15th-50th	No
607	Gampaha	Rural	G136	14	Male	37.0776	Positive	<3rd	No
608	Gampaha	Rural	G137	14	Male	1.00341	Negative	15th-50th	No
609	Gampaha	Rural	G138	14	Female	1.06815	Negative	50th-85th	No
610	Gampaha	Rural	G139	14	Female	1.78024	Negative	50th-85th	No
611	Gampaha	Rural	G140	15	Female	6.79729	Negative	50th-85th	No
612	Gampaha	Rural	G141	15	Male	1.87735	Negative	15th-50th	No
613	Gampaha	Rural	G142	16	Female	17.7377	Positive	15th-50th	No
614	Gampaha	Rural	G143	16	Male	0.954857	Negative	15th-50th	No
615	Gampaha	Rural	G144	18	Female	1.5213	Negative	3rd-15th	No
616	Gampaha	Rural	G145	18	Female	5.40546	Negative	3rd-15th	No
617	Gampaha	Rural	G146	17	Female	3.90035	Negative	15th-50th	No
618	Gampaha	Rural	G147	18	Male	5.9719	Negative	<3rd	No
619	Gampaha	Rural	G148	18	Female	3.46338	Negative	3rd-15th	No
620	Gampaha	Rural	G161	18	Female	4.3535	Negative	15th-50th	No
621	Gampaha	Rural	G162	10	Female	4.11074	Negative	50th-85th	No
622	Gampaha	Rural	G164	10	Female	1.50511	Negative	85th-97th	No
623	Gampaha	Rural	G165	15	Female	2.53625	Negative	15th-50th	No
624	Gampaha	Rural	G166	11	Female	5.3731	Negative	50th-85th	No
625	Gampaha	Rural	G167	11	Female	3.47956	Negative	>97th	No
626	Gampaha	Rural	G168	11	Female	5.01705	Negative	85th-97th	Yes
627	Gampaha	Rural	G169	11	Female	3.70614	Negative	15th-50th	No
628	Gampaha	Rural	G170	12	Female	2.26576	Negative	15th-50th	No
629	Gampaha	Rural	G171	12	Female	30.4098	Positive	50th-85th	No
630	Gampaha	Rural	G172	12	Female	36.8834	Positive	15th-50th	No
631	Gampaha	Rural	G173	12	Female	3.1397	Negative	3rd-15th	No
632	Gampaha	Rural	G174	13	Female	2.92931	Negative	50th-85th	No
633	Gampaha	Rural	G175	13	Female	1.16525	Negative	50th-85th	No
634	Gampaha	Rural	G176	13	Female	1.45656	Negative	85th-97th	No
635	Gampaha	Rural	G177	13	Female	5.82625	Negative	15th-50th	No
636	Gampaha	Rural	G178	14	Female	8.02728	Negative	15th-50th	No
637	Gampaha	Rural	G179	14	Female	8.77174	Negative	15th-50th	No
638	Gampaha	Rural	G180	14	Female	3.12352	Negative	50th-85th	No
639	Gampaha	Rural	G181	14	Female	2.05537	Negative	15th-50th	No
640	Gampaha	Rural	G182	15	Female	2.26725	Negative	50th-85th	No
641	Gampaha	Rural	G183	15	Female	2.50852	Negative	15th-50th	No
642	Gampaha	Rural	G184	15	Female	0.999129	Negative	85th-97th	No
643	Gampaha	Rural	G185	15	Female	0.182879	Negative	3rd-15th	No
644	Gampaha	Rural	G186	16	Female	1.45656	Negative	50th-85th	No
645	Gampaha	Rural	G187	16	Female	2.31432	Negative	15th-50th	No
646	Gampaha	Rural	G188	16	Female	39.4243	Positive	50th-85th	No
647	Gampaha	Rural	G189	16	Female	37.644	Positive	85th-97th	No
648	Gampaha	Rural	G191	18	Female	36.8834	Positive	3rd-15th	No
649	Gampaha	Rural	G192	18	Female	1.99826	Negative	3rd-15th	No
650	Gampaha	Rural	G193	18	Female	2.97126	Negative	3rd-15th	No
651	Gampaha	Rural	G194	18	Female	2.4391	Negative	15th-50th	No
652	Gampaha	Rural	G195	18	Female	3.05996	Negative	50th-85th	No
653	Gampaha	Rural	G196	18	Female	6.16426	Negative	<3rd	No
654	Gampaha	Rural	G197	18	Female	3.50343	Negative	15th-50th	No
655	Gampaha	Rural	G198	17	Female	1.61398	Negative	50th-85th	No
656	Gampaha	Rural	G199	18	Female	3.68082	Negative	15th-50th	No
657	Gampaha	Rural	G200	18	Female	49.7576	Positive	50th-85th	No
658	Gampaha	Rural	G201	15	Male	1.68519	Negative	15th-50th	No
659	Gampaha	Rural	G202	11	Female	3.01561	Negative	50th-85th	No
660	Gampaha	Rural	G203	12	Female	13.3042	Positive	>97th	No
661	Gampaha	Rural	G204	11	Male	1.99562	Negative	85th-97th	No
662	Gampaha	Rural	G205	13	Female	4.7008	Negative	>97th	No
663	Gampaha	Rural	G206	13	Male	35.2385	Positive	>97th	No
664	Gampaha	Rural	G207	12	Female	67.4028	Positive	50th-85th	No
665	Gampaha	Rural	G208	13	Male	15.5659	Positive	15th-50th	No
666	Gampaha	Rural	G209	12	Female	5.01123	Negative	3rd-15th	No
667	Gampaha	Rural	G210	15	Female	7.33976	Negative	50th-85th	No
668	Gampaha	Rural	G211	17	Male	2.26171	Negative	>97th	No
669	Gampaha	Rural	G212	16	Female	2.08432	Negative	15th-50th	No
670	Gampaha	Rural	G213	14	Female	1.24172	Negative	85th-97th	No
671	Gampaha	Rural	G214	16	Female	1.86258	Negative	15th-50th	No
672	Gampaha	Rural	G215	15	Male	2.52779	Negative	<3rd	No
673	Gampaha	Rural	G216	15	Male	41.4646	Positive	15th-50th	No
674	Gampaha	Rural	G217	10	Female	40.4263	Positive	15th-50th	Yes
675	Gampaha	Rural	G218	10	Male	3.193	Negative	3rd-15th	No
676	Gampaha	Rural	G219	10	Female	39.0255	Positive	<3rd	No
677	Gampaha	Rural	G220	15	Female	15.5215	Positive	3rd-15th	No
678	Gampaha	Rural	G221	13	Female	2.30605	Negative	85th-97th	No
679	Gampaha	Rural	G222	15	Female	3.193	Negative	50th-85th	No
680	Gampaha	Rural	G223	13	Male	30.777	Positive	<3rd	No
681	Gampaha	Rural	G224	13	Female	3.90255	Negative	15th-50th	No
682	Gampaha	Rural	G225	13	Male	1.10868	Negative	<3rd	No
683	Gampaha	Rural	G226	14	Female	2.38254	Negative	15th-50th	No
684	Gampaha	Rural	G227	12	Female	1.10868	Negative	15th-50th	No
685	Gampaha	Rural	G228	13	Female	10.3329	Equivocal	15th-50th	No
686	Gampaha	Rural	G229	14	Female	10.414	Equivocal	3rd-15th	No
687	Gampaha	Rural	G230	15	Male	1.53712	Negative	15th-50th	No
688	Gampaha	Rural	G231	13	Female	35.2001	Positive	50th-85th	No
689	Gampaha	Rural	G232	13	Female	1.10868	Negative	50th-85th	No
690	Gampaha	Rural	G233	16	Female	1.28607	Negative	15th-50th	No
691	Gampaha	Rural	G234	15	Female	2.08432	Negative	50th-85th	No
692	Gampaha	Rural	G235	15	Female	20.7511	Positive	<3rd	No
693	Gampaha	Rural	G236	16	Male	2.34411	Negative	15th-50th	No
694	Gampaha	Rural	G237	16	Male	1.81824	Negative	50th-85th	No
695	Gampaha	Rural	G238	16	Female	31.7969	Positive	15th-50th	No
696	Gampaha	Rural	G239	16	Male	78.1841	Positive	15th-50th	No
697	Gampaha	Rural	G240	16	Female	3.99125	Negative	3rd-15th	No
698	Gampaha	Rural	G241	10	Female	2.66083	Negative	50th-85th	No
699	Gampaha	Rural	G242	10	Female	1.19737	Negative	3rd-15th	No
700	Gampaha	Rural	G243	10	Female	55.301	Positive	50th-85th	No
701	Gampaha	Rural	G244	10	Female	1.50781	Negative	50th-85th	No
702	Gampaha	Rural	G245	11	Female	2.92692	Negative	50th-85th	No
703	Gampaha	Rural	G246	11	Female	55.301	Positive	<3rd	No
704	Gampaha	Rural	G247	11	Female	1.50781	Negative	<3rd	No
705	Gampaha	Rural	G248	11	Female	2.92692	Negative	<3rd	Yes
706	Gampaha	Rural	G249	12	Female	1.5965	Negative	15th-50th	No
707	Gampaha	Rural	G250	12	Female	1.24172	Negative	3rd-15th	No
708	Gampaha	Rural	G251	13	Female	77.5633	Positive	<3rd	No
709	Gampaha	Rural	G252	13	Female	63.0617	Positive	3rd-15th	No
710	Gampaha	Rural	G253	13	Female	29.4909	Positive	50th-85th	No
711	Gampaha	Rural	G254	18	Female	2.30605	Negative	15th-50th	No
712	Gampaha	Rural	G255	18	Female	1.24172	Negative	85th-97th	No
713	Gampaha	Rural	G256	18	Female	1.5965	Negative	50th-85th	No
714	Gampaha	Rural	G257	15	Female	71.9312	Positive	<3rd	No
715	Gampaha	Rural	G258	15	Female	1.41911	Negative	15th-50th	No
716	Gampaha	Rural	G259	15	Female	75.0355	Positive	85th-97th	No
717	Gampaha	Rural	G260	15	Female	0.665208	Negative	3rd-15th	No
718	Gampaha	Rural	G261	14	Female	2.74953	Negative	50th-85th	No
719	Gampaha	Rural	G262	14	Female	4.43472	Negative	3rd-15th	Yes
720	Gampaha	Rural	G263	14	Female	0.665208	Negative	3rd-15th	Yes
721	Gampaha	Rural	G264	14	Female	2.26171	Negative	85th-97th	No
722	Gampaha	Rural	G265	16	Female	38.4	Positive	15th-50th	No
723	Gampaha	Rural	G266	16	Female	99.9143	Positive	50th-85th	No
724	Gampaha	Rural	G267	13	Female	1.37476	Negative	50th-85th	No
725	Gampaha	Rural	G268	15	Female	91.4883	Positive	<3rd	No
726	Gampaha	Rural	G269	16	Female	0.883845	Negative	15th-50th	No
727	Gampaha	Rural	G270	15	Female	1.86258	Negative	15th-50th	No
728	Gampaha	Rural	G271	13	Female	2.08432	Negative	15th-50th	Yes
729	Gampaha	Rural	G272	14	Female	1.55215	Negative	50th-85th	No
730	Gampaha	Rural	G281	11	Male	0.886944	Negative	15th-50th	No
731	Gampaha	Rural	G282	12	Female	83.0623	Positive	3rd-15th	No
732	Gampaha	Rural	G283	17	Male	2.92692	Negative	15th-50th	No
733	Gampaha	Rural	G284	17	Female	0.886944	Negative	3rd-15th	No
734	Gampaha	Rural	G285	13	Female	2.26171	Negative	>97th	No
735	Gampaha	Rural	G286	11	Male	2.57214	Negative	<3rd	No
736	Gampaha	Rural	G287	13	Male	1.55215	Negative	15th-50th	No
737	Gampaha	Rural	G288	18	Male	2.12867	Negative	15th-50th	No
738	Gampaha	Rural	G289	10	Male	68.3834	Positive	85th-97th	No
739	Gampaha	Rural	G290	13	Female	2.97126	Negative	<3rd	No
740	Gampaha	Rural	G291	14	Female	2.70518	Negative	15th-50th	No
741	Gampaha	Rural	G292	14	Female	3.50343	Negative	50th-85th	No
742	Gampaha	Rural	G294	14	Male	5.27732	Negative	15th-50th	No
743	Gampaha	Rural	G295	10	Female	4.0356	Negative	3rd-15th	No
744	Gampaha	Rural	G296	12	Female	1.19737	Negative	50th-85th	No
745	Gampaha	Rural	G297	10	Female	2.79387	Negative	<3rd	No
746	Gampaha	Rural	G298	12	Male	1.41911	Negative	15th-50th	No
747	Gampaha	Rural	G299	10	Male	1.95128	Negative	85th-97th	No
748	Gampaha	Rural	G300	18	Male	2.39475	Negative	<3rd	No
749	Gampaha	Rural	G301	15	Female	1.28607	Negative	50th-85th	No
750	Gampaha	Rural	G302	17	Female	1.28607	Negative	85th-97th	No
751	Gampaha	Rural	G303	15	Male	1.24172	Negative	15th-50th	No
752	Gampaha	Rural	G304	10	Male	0.909373	Negative	15th-50th	No
753	Gampaha	Rural	G305	11	Female	7.99402	Negative	3rd-15th	No
754	Gampaha	Rural	G306	14	Male	0.190334	Negative	85th-97th	No
755	Gampaha	Rural	G308	13	Male	13.8098	Positive	<3rd	No
756	Gampaha	Rural	G310	17	Female	3.12993	Negative	50th-85th	No
757	Gampaha	Rural	G311	15	Female	8.60732	Negative	15th-50th	No
758	Gampaha	Rural	G313	15	Male	5.22361	Negative	15th-50th	No
759	Gampaha	Rural	G315	17	Male	49.6983	Positive	<3rd	No
760	Gampaha	Rural	G316	17	Male	44.6227	Positive	15th-50th	No
761	Gampaha	Rural	G317	16	Male	7.61335	Negative	85th-97th	No
762	Gampaha	Rural	G321	18	Female	10.6587	Equivocal	15th-50th	No
763	Gampaha	Rural	G325	18	Female	6.25987	Negative	15th-50th	No
764	Gampaha	Rural	G326	14	Male	6.42905	Negative	50th-85th	No
765	Gampaha	Rural	G328	14	Female	1.98793	Negative	85th-97th	No
766	Gampaha	Rural	G329	14	Male	3.89127	Negative	15th-50th	No
767	Gampaha	Rural	G330	10	Male	3.5106	Negative	<3rd	No
768	Gampaha	Rural	G331	10	Female	1.98793	Negative	<3rd	No
769	Gampaha	Rural	G332	10	Male	0.169186	Negative	50th-85th	No
770	Gampaha	Rural	G334	10	Female	21.2328	Positive	15th-50th	No
771	Gampaha	Rural	G335	10	Female	2.62238	Negative	50th-85th	No
772	Gampaha	Rural	G336	11	Female	4.99098	Negative	15th-50th	No
773	Gampaha	Rural	G337	11	Male	12.1602	Positive	3rd-15th	No
774	Gampaha	Rural	G338	10	Female	4.44112	Negative	85th-97th	No
775	Gampaha	Rural	G339	10	Female	2.72812	Negative	<3rd	No
776	Gampaha	Rural	G340	12	Female	4.86409	Negative	85th-97th	No
777	Gampaha	Rural	G341	10	Male	3.89127	Negative	50th-85th	No
778	Gampaha	Rural	G343	13	Female	5.66772	Negative	15th-50th	No
779	Gampaha	Rural	G344	12	Male	6.68283	Negative	15th-50th	No
780	Gampaha	Rural	G345	12	Male	5.09672	Negative	50th-85th	No
781	Gampaha	Rural	G346	14	Female	36.7767	Positive	3rd-15th	No
782	Gampaha	Rural	G347	15	Female	36.5864	Positive	<3rd	No
783	Gampaha	Rural	G348	15	Male	42.9943	Positive	15th-50th	Yes
784	Gampaha	Rural	G349	12	Female	5.47739	Negative	15th-50th	No
785	Gampaha	Rural	G350	12	Female	11.9699	Positive	15th-50th	No
786	Gampaha	Rural	G351	15	Female	9.91851	Equivocal	3rd-15th	No
787	Gampaha	Rural	G352	15	Female	2.83386	Negative	3rd-15th	No
788	Gampaha	Rural	G353	15	Female	1.37463	Negative	3rd-15th	No
789	Gampaha	Rural	G355	16	Female	4.14505	Negative	<3rd	No
790	Gampaha	Rural	G356	16	Female	5.9215	Negative	50th-85th	No
791	Gampaha	Rural	G361	13	Female	7.16643	Negative	50th-85th	No
792	Gampaha	Rural	G362	13	Female	1.61381	Negative	15th-50th	No
793	Gampaha	Rural	G363	12	Female	59.9026	Positive	>97th	No
794	Gampaha	Rural	G364	12	Female	36.6254	Positive	>97th	Yes
795	Gampaha	Rural	G365	16	Female	60.0394	Positive	15th-50th	Yes
796	Gampaha	Rural	G366	18	Female	61.3523	Positive	>97th	No
797	Gampaha	Rural	G367	17	Female	0.929995	Negative	50th-85th	No
798	Gampaha	Rural	G368	12	Female	12.0626	Positive	50th-85th	No
799	Gampaha	Rural	G369	12	Female	2.73528	Negative	50th-85th	No
800	Gampaha	Rural	G370	13	Female	58.7812	Positive	15th-50th	No
801	Gampaha	Rural	G371	13	Female	14.6885	Positive	85th-97th	No
802	Gampaha	Rural	G372	10	Female	0.49235	Negative	15th-50th	No
803	Gampaha	Rural	G373	10	Female	5.74409	Negative	>97th	No
804	Gampaha	Rural	G374	16	Female	44.5304	Positive	85th-97th	No
805	Gampaha	Rural	G375	16	Female	64.4158	Positive	50th-85th	No
806	Gampaha	Rural	G376	18	Female	73.8799	Positive	15th-50th	Yes
807	Gampaha	Rural	G377	18	Female	37.3639	Positive	15th-50th	No
808	Gampaha	Rural	G378	15	Female	41.6857	Positive	50th-85th	No
809	Gampaha	Rural	G379	15	Female	59.5744	Positive	50th-85th	No
810	Gampaha	Rural	G380	10	Female	4.81409	Negative	15th-50th	No
811	Gampaha	Rural	G381	15	Female	4.84144	Negative	85th-97th	No
812	Gampaha	Rural	G382	15	Female	1.42235	Negative	50th-85th	No
813	Gampaha	Rural	G383	14	Female	4.18498	Negative	85th-97th	No
814	Gampaha	Rural	G384	14	Female	26.6143	Positive	85th-97th	No
815	Gampaha	Rural	G385	13	Female	1.88734	Negative	85th-97th	No
816	Gampaha	Rural	G386	14	Female	0.984701	Negative	50th-85th	No
817	Gampaha	Rural	G389	11	Female	35.9689	Positive	15th-50th	No
818	Gampaha	Rural	G391	11	Female	0.847937	Negative	<3rd	No
819	Gampaha	Rural	G392	12	Female	28.5016	Positive	85th-97th	No
820	Gampaha	Rural	G397	17	Female	43.4362	Positive	3rd-15th	Yes
821	Gampaha	Rural	G398	11	Female	3.50116	Negative	15th-50th	No
822	Gampaha	Rural	G399	11	Female	62.5011	Positive	85th-97th	Yes
823	Gampaha	Rural	G400	17	Female	17.4237	Positive	50th-85th	No
824	Gampaha	Rural	G401	10	Female	1.98793	Negative	15th-50th	No
825	Gampaha	Rural	G402	10	Female	31.7416	Positive	<3rd	No
826	Gampaha	Rural	G403	10	Female	0.697891	Negative	3rd-15th	No
827	Gampaha	Rural	G404	10	Female	37.1574	Positive	50th-85th	No
828	Gampaha	Rural	G405	11	Female	2.11482	Negative	50th-85th	No
829	Gampaha	Rural	G406	11	Female	6.17528	Negative	85th-97th	No
830	Gampaha	Rural	G407	11	Female	0.803632	Negative	<3rd	No
831	Gampaha	Rural	G408	11	Female	2.03023	Negative	85th-97th	No
832	Gampaha	Rural	G409	12	Female	10.7433	Equivocal	50th-85th	No
833	Gampaha	Rural	G410	12	Female	2.66467	Negative	85th-97th	No
834	Gampaha	Rural	G411	12	Female	40.6891	Positive	15th-50th	No
835	Gampaha	Rural	G412	12	Female	1.26889	Negative	50th-85th	No
836	Gampaha	Rural	G413	13	Female	2.49549	Negative	<3rd	No
837	Gampaha	Rural	G414	13	Female	0.528705	Negative	15th-50th	No
838	Gampaha	Rural	G415	13	Female	6.00609	Negative	>97th	No
839	Gampaha	Rural	G416	13	Female	1.29004	Negative	<3rd	No
840	Gampaha	Rural	G417	14	Female	13.3234	Positive	15th-50th	No
841	Gampaha	Rural	G418	14	Female	9.60129	Equivocal	15th-50th	No
842	Gampaha	Rural	G419	14	Female	3.44716	Negative	85th-97th	No
843	Gampaha	Rural	G420	14	Female	5.13901	Negative	>97th	No
844	Gampaha	Rural	G421	15	Female	20.408	Positive	3rd-15th	No
845	Gampaha	Rural	G422	15	Female	33.6679	Positive	85th-97th	No
846	Gampaha	Rural	G423	14	Female	1.54382	Negative	50th-85th	No
847	Gampaha	Rural	G424	15	Female	53.1031	Positive	>97th	Yes
848	Gampaha	Rural	G425	16	Female	51.3055	Positive	15th-50th	No
849	Gampaha	Rural	G426	16	Female	2.49549	Negative	<3rd	No
850	Gampaha	Rural	G427	16	Female	2.43204	Negative	3rd-15th	No
851	Gampaha	Rural	G428	18	Female	23.9609	Positive	85th-97th	No
852	Gampaha	Rural	G429	18	Female	1.81875	Negative	50th-85th	No
853	Gampaha	Rural	G430	18	Female	75.2037	Positive	50th-85th	Yes
854	Gampaha	Rural	G431	18	Female	10.8279	Equivocal	3rd-15th	No
855	Gampaha	Rural	G436	16	Female	6.00609	Negative	15th-50th	No
856	Gampaha	Rural	G439	18	Female	3.89127	Negative	15th-50th	No
857	Gampaha	Rural	G440	18	Female	5.51968	Negative	<3rd	No
858	Gampaha	Rural	G441	10	Male	49.4445	Positive	>97th	No
859	Gampaha	Rural	G442	10	Male	7.1058	Negative	3rd-15th	No
860	Gampaha	Rural	G443	10	Male	44.7919	Positive	<3rd	No
861	Gampaha	Rural	G444	10	Male	17.5319	Positive	3rd-15th	No
862	Gampaha	Rural	G445	11	Male	4.3808	Negative	50th-85th	No
863	Gampaha	Rural	G446	11	Male	2.8821	Negative	<3rd	Yes
864	Gampaha	Rural	G447	11	Male	0.571002	Negative	85th-97th	No
865	Gampaha	Rural	G448	11	Male	3.02419	Negative	85th-97th	No
866	Gampaha	Rural	G449	12	Male	7.16924	Negative	<3rd	No
867	Gampaha	Rural	G450	12	Male	5.09672	Negative	<3rd	No
868	Gampaha	Rural	G451	12	Male	7.33843	Negative	15th-50th	No
869	Gampaha	Rural	G452	12	Male	3.32027	Negative	15th-50th	No
870	Gampaha	Rural	G453	17	Male	8.77463	Negative	15th-50th	No
871	Gampaha	Rural	G454	17	Female	2.20415	Negative	50th-85th	No
872	Gampaha	Rural	G455	17	Male	19.5645	Positive	15th-50th	No
873	Gampaha	Rural	G456	17	Male	4.36632	Negative	<3rd	No
874	Gampaha	Rural	G457	13	Male	34.2588	Positive	50th-85th	No
875	Gampaha	Rural	G458	13	Male	1.70035	Negative	85th-97th	No
876	Gampaha	Rural	G459	13	Male	0.902653	Negative	3rd-15th	No
877	Gampaha	Rural	G460	13	Male	8.98455	Negative	<3rd	No
878	Gampaha	Rural	G461	14	Male	6.73841	Negative	<3rd	No
879	Gampaha	Rural	G462	14	Male	7.87198	Negative	<3rd	No
880	Gampaha	Rural	G463	14	Male	4.4293	Negative	15th-50th	No
881	Gampaha	Rural	G464	14	Male	1.34348	Negative	15th-50th	No
882	Gampaha	Rural	G465	15	Male	1.5534	Negative	<3rd	No
883	Gampaha	Rural	G466	15	Male	7.07428	Negative	50th-85th	No
884	Gampaha	Rural	G467	15	Male	47.6097	Positive	3rd-15th	No
885	Gampaha	Rural	G468	15	Male	4.97509	Negative	<3rd	No
886	Gampaha	Rural	G469	16	Male	1.21753	Negative	<3rd	No
887	Gampaha	Rural	G470	16	Male	2.0782	Negative	85th-97th	No
888	Gampaha	Rural	G471	16	Male	8.5857	Negative	<3rd	No
889	Gampaha	Rural	G481	10	Male	9.92919	Equivocal	<3rd	No
890	Gampaha	Rural	G482	10	Male	20.2362	Positive	15th-50th	No
891	Gampaha	Rural	G483	10	Female	2.51903	Negative	<3rd	No
892	Gampaha	Rural	G484	10	Female	3.82053	Negative	3rd-15th	No
893	Gampaha	Rural	G485	11	Male	3.19077	Negative	15th-50th	No
894	Gampaha	Rural	G486	11	Male	4.51327	Negative	<3rd	No
895	Gampaha	Rural	G487	11	Female	1.72134	Negative	50th-85th	No
896	Gampaha	Rural	G488	11	Female	1.9214	Negative	<3rd	No
897	Gampaha	Rural	G489	11	Female	4.93311	Negative	15th-50th	No
898	Gampaha	Rural	G490	12	Male	6.71742	Negative	15th-50th	No
899	Gampaha	Rural	G491	12	Male	4.03494	Negative	15th-50th	No
900	Gampaha	Rural	G492	12	Female	4.4293	Negative	3rd-15th	No
901	Gampaha	Rural	G493	13	Female	1.32249	Negative	<3rd	No
902	Gampaha	Rural	G494	13	Female	41.5791	Positive	<3rd	No
903	Gampaha	Rural	G495	13	Male	7.49412	Negative	85th-97th	No
904	Gampaha	Rural	G496	12	Male	3.16978	Negative	50th-85th	No
905	Gampaha	Rural	G497	14	Female	2.91788	Negative	50th-85th	No
906	Gampaha	Rural	G498	14	Male	18.326	Positive	15th-50th	No
907	Gampaha	Rural	G499	14	Female	1.0496	Negative	50th-85th	No
908	Gampaha	Rural	G500	14	Male	4.9541	Negative	50th-85th	No
909	Gampaha	Rural	G501	15	Male	10.0551	Equivocal	<3rd	No
910	Gampaha	Rural	G502	14	Male	3.40069	Negative	15th-50th	No
911	Gampaha	Rural	G503	14	Female	2.16217	Negative	>97th	No
912	Gampaha	Rural	G504	15	Female	3.06482	Negative	15th-50th	No
913	Gampaha	Rural	G505	16	Female	4.13541	Negative	85th-97th	No
914	Gampaha	Rural	G506	16	Female	8.73265	Negative	15th-50th	No
915	Gampaha	Rural	G507	16	Male	11.4406	Positive	3rd-15th	No
916	Gampaha	Rural	G508	16	Male	4.84914	Negative	<3rd	No
917	Gampaha	Rural	G509	18	Female	4.91211	Negative	3rd-15th	Yes
918	Gampaha	Rural	G510	18	Female	36.463	Positive	3rd-15th	No
919	Gampaha	Rural	G511	18	Male	19.3126	Positive	15th-50th	No
920	Gampaha	Rural	G513	11	Female	54.0542	Positive	50th-85th	No
921	Gampaha	Rural	G514	11	Female	1.32249	Negative	<3rd	No
922	Gampaha	Rural	G516	14	Male	25.3583	Positive	3rd-15th	No
923	Gampaha	Rural	G517	15	Male	36.6729	Positive	<3rd	No
924	Gampaha	Rural	G518	13	Male	3.35871	Negative	<3rd	No
925	Gampaha	Rural	G519	13	Male	17.2344	Positive	<3rd	No
926	Gampaha	Rural	G523	15	Male	2.49782	Negative	>97th	No
927	Gampaha	Rural	G524	17	Female	5.08005	Negative	50th-85th	No
928	Gampaha	Rural	G525	18	Female	18.0321	Positive	3rd-15th	No
929	Gampaha	Rural	G526	18	Female	8.48074	Negative	3rd-15th	No
930	Gampaha	Rural	G527	18	Female	43.7052	Positive	50th-85th	No
931	Gampaha	Rural	G529	18	Female	3.27474	Negative	<3rd	No
932	Gampaha	Rural	G530	10	Female	2.72895	Negative	3rd-15th	No
933	Gampaha	Rural	G531	10	Female	0.923645	Negative	85th-97th	No
934	Gampaha	Rural	G532	10	Female	13.2249	Positive	15th-50th	No
935	Gampaha	Rural	G533	10	Male	5.83576	Negative	15th-50th	No
936	Gampaha	Rural	G534	10	Male	17.7382	Positive	50th-85th	No
937	Gampaha	Rural	G535	13	Female	4.89112	Negative	85th-97th	No
938	Gampaha	Rural	G536	11	Male	1.17555	Negative	15th-50th	No
939	Gampaha	Rural	G537	11	Male	48.6383	Positive	3rd-15th	No
940	Gampaha	Rural	G538	11	Female	5.54187	Negative	3rd-15th	No
941	Gampaha	Rural	G539	12	Male	4.45029	Negative	3rd-15th	No
942	Gampaha	Rural	G540	12	Male	12.0914	Positive	15th-50th	No
943	Gampaha	Rural	G541	12	Male	4.19839	Negative	15th-50th	No
944	Gampaha	Rural	G542	12	Female	1.86828	Negative	50th-85th	No
945	Gampaha	Rural	G543	13	Male	6.90635	Negative	50th-85th	No
946	Gampaha	Rural	G544	13	Male	15.8489	Positive	15th-50th	No
947	Gampaha	Rural	G545	13	Female	2.66598	Negative	50th-85th	No
948	Gampaha	Rural	G546	14	Female	2.89689	Negative	50th-85th	No
949	Gampaha	Rural	G547	14	Female	4.1564	Negative	>97th	No
950	Gampaha	Rural	G548	14	Male	6.52849	Negative	>97th	No
951	Gampaha	Rural	G549	15	Female	3.96748	Negative	>97th	No
952	Gampaha	Rural	G550	15	Female	4.21938	Negative	>97th	No
953	Gampaha	Rural	G551	15	Male	4.87013	Negative	3rd-15th	No
954	Gampaha	Rural	G552	16	Male	1.42745	Negative	<3rd	No
955	Gampaha	Rural	G553	16	Male	12.1543	Positive	85th-97th	No
956	Gampaha	Rural	G554	16	Female	2.39308	Negative	3rd-15th	No
957	Gampaha	Rural	G555	16	Female	4.1774	Negative	50th-85th	No
958	Gampaha	Rural	G557	18	Male	2.8759	Negative	3rd-15th	No
959	Gampaha	Rural	G558	10	Female	4.55525	Negative	50th-85th	No
960	Gampaha	Rural	G559	10	Male	9.95294	Equivocal	15th-50th	No
961	Gampaha	Rural	G560	10	Female	2.07075	Negative	>97th	No
962	Gampaha	Rural	G561	11	Male	7.05835	Negative	15th-50th	No
963	Gampaha	Rural	G562	11	Female	12.469	Positive	15th-50th	No
964	Gampaha	Rural	G563	11	Male	42.2388	Positive	>97th	No
965	Gampaha	Rural	G564	11	Female	1.26917	Negative	<3rd	No
966	Gampaha	Rural	G565	10	Male	3.56258	Negative	15th-50th	Yes
967	Gampaha	Rural	G566	10	Male	13.7159	Positive	<3rd	No
968	Gampaha	Rural	G567	10	Female	11.1998	Positive	15th-50th	No
969	Gampaha	Rural	G568	10	Female	2.33794	Negative	15th-50th	No
970	Gampaha	Rural	G569	12	Male	6.67983	Negative	<3rd	No
971	Gampaha	Rural	G570	12	Male	3.02819	Negative	<3rd	No
972	Gampaha	Rural	G571	12	Female	1.82582	Negative	<3rd	No
973	Gampaha	Rural	G572	11	Female	1.95942	Negative	15th-50th	No
974	Gampaha	Rural	G573	13	Male	17.5679	Positive	<3rd	No
975	Gampaha	Rural	G574	13	Male	3.02819	Negative	15th-50th	No
976	Gampaha	Rural	G575	13	Female	15.1632	Positive	<3rd	No
977	Gampaha	Rural	G576	14	Female	3.13952	Negative	50th-85th	No
978	Gampaha	Rural	G577	13	Female	41.8603	Positive	3rd-15th	Yes
979	Gampaha	Rural	G578	14	Male	11.712	Positive	50th-85th	No
980	Gampaha	Rural	G579	14	Male	19.5719	Positive	50th-85th	No
981	Gampaha	Rural	G580	14	Female	13.0257	Positive	3rd-15th	No
982	Gampaha	Rural	G581	16	Female	0.935176	Negative	15th-50th	No
983	Gampaha	Rural	G582	16	Female	2.53833	Negative	15th-50th	No
984	Gampaha	Rural	G583	16	Male	24.849	Positive	<3rd	No
985	Gampaha	Rural	G584	16	Male	6.23451	Negative	15th-50th	No
986	Gampaha	Rural	G585	18	Male	1.29143	Negative	15th-50th	No
987	Gampaha	Rural	G586	15	Female	49.854	Positive	50th-85th	No
988	Gampaha	Rural	G587	15	Female	2.07075	Negative	15th-50th	No
989	Gampaha	Rural	G588	15	Male	6.47943	Negative	50th-85th	No
990	Gampaha	Rural	G589	15	Male	3.58484	Negative	85th-97th	No
991	Gampaha	Rural	G590	18	Female	2.78326	Negative	3rd-15th	No
992	Gampaha	Rural	G591	18	Male	1.91488	Negative	15th-50th	No
993	Gampaha	Rural	G596	10	Female	1.3137	Negative	<3rd	No
994	Gampaha	Rural	G597	10	Male	38.8989	Positive	15th-50th	No
995	Gampaha	Rural	G598	10	Female	3.47351	Negative	3rd-15th	No
996	Gampaha	Rural	G599	10	Female	48.8295	Positive	<3rd	No
997	Gampaha	Rural	G600	10	Male	9.37403	Equivocal	>97th	No
998	Gampaha	Urban	G601	14	Female	0.765878	Negative	50th-85th	No
999	Gampaha	Urban	G602	14	Female	65.2911	Positive	50th-85th	No
1000	Gampaha	Urban	G603	11	Female	2.87204	Negative	15th-50th	No
1001	Gampaha	Urban	G604	11	Female	59	Positive	85th-97th	Yes
1002	Gampaha	Urban	G605	11	Female	2.84469	Negative	15th-50th	No
1003	Gampaha	Urban	G606	12	Female	68.4367	Positive	50th-85th	Yes
1004	Gampaha	Urban	G607	12	Female	57.2221	Positive	<3rd	Yes
1005	Gampaha	Urban	G608	13	Female	26.7784	Positive	15th-50th	No
1006	Gampaha	Urban	G609	11	Female	33.3431	Positive	15th-50th	No
1007	Gampaha	Urban	G610	12	Female	17.9434	Positive	50th-85th	No
1008	Gampaha	Urban	G611	12	Female	1.17617	Negative	50th-85th	No
1009	Gampaha	Urban	G612	13	Female	2.37969	Negative	50th-85th	No
1010	Gampaha	Urban	G613	13	Female	35.9689	Positive	50th-85th	No
1011	Gampaha	Urban	G614	13	Female	62.6653	Positive	50th-85th	Yes
1012	Gampaha	Urban	G615	13	Female	51.6694	Positive	85th-97th	No
1013	Gampaha	Urban	G616	13	Female	66.7408	Positive	50th-85th	Yes
1014	Gampaha	Urban	G617	14	Female	72.4849	Positive	3rd-15th	Yes
1015	Gampaha	Urban	G618	14	Female	31.8934	Positive	3rd-15th	No
1016	Gampaha	Urban	G619	15	Female	65.9476	Positive	15th-50th	No
1017	Gampaha	Urban	G620	15	Female	56.1006	Positive	50th-85th	No
1018	Gampaha	Urban	G621	15	Female	35.2851	Positive	15th-50th	No
1019	Gampaha	Urban	G622	16	Female	35.5586	Positive	50th-85th	No
1020	Gampaha	Urban	G623	15	Female	2.35234	Negative	<3rd	No
1021	Gampaha	Urban	G624	16	Female	4.23968	Negative	50th-85th	No
1022	Gampaha	Urban	G625	16	Female	36.7348	Positive	50th-85th	No
1023	Gampaha	Urban	G626	16	Female	46.7733	Positive	3rd-15th	Yes
1024	Gampaha	Urban	G627	18	Female	4.64998	Negative	15th-50th	No
1025	Gampaha	Urban	G628	18	Female	4.59527	Negative	3rd-15th	No
1026	Gampaha	Urban	G629	18	Female	54.8424	Positive	3rd-15th	Yes
1027	Gampaha	Urban	G630	18	Female	57.605	Positive	<3rd	No
1028	Gampaha	Urban	G631	18	Female	3.44645	Negative	85th-97th	No
1029	Gampaha	Urban	G632	18	Female	6.81085	Negative	50th-85th	No
1030	Gampaha	Urban	G633	18	Female	3.39175	Negative	15th-50th	No
1031	Gampaha	Rural	G637	10	Male	3.47351	Negative	85th-97th	No
1032	Gampaha	Rural	G638	10	Female	48.8295	Positive	>97th	No
1033	Gampaha	Rural	G639	10	Male	9.37403	Equivocal	15th-50th	No
1034	Gampaha	Rural	G640	10	Male	5.67785	Negative	<3rd	No
1035	Gampaha	Rural	G641	15	Male	1.20237	Negative	<3rd	No
1036	Gampaha	Rural	G642	15	Female	15.6018	Positive	3rd-15th	No
1037	Gampaha	Rural	G643	15	Female	16.655	Positive	15th-50th	No
1038	Gampaha	Rural	G644	15	Female	2.4938	Negative	3rd-15th	No
1039	Gampaha	Rural	G645	13	Male	9.84161	Equivocal	3rd-15th	No
1040	Gampaha	Rural	G646	13	Female	2.49782	Negative	50th-85th	No
1041	Gampaha	Rural	G647	13	Female	3.42898	Negative	<3rd	Yes
1042	Gampaha	Rural	G648	10	Male	3.78524	Negative	50th-85th	No
1043	Gampaha	Rural	G649	14	Female	1.46027	Negative	50th-85th	No
1044	Gampaha	Rural	G650	12	Female	1.11441	Negative	15th-50th	No
1045	Gampaha	Rural	G651	10	Female	9.95294	Equivocal	3rd-15th	No
1046	Gampaha	Rural	G652	10	Male	2.96139	Negative	3rd-15th	No
1047	Gampaha	Rural	G653	10	Female	13.0479	Positive	15th-50th	No
1048	Gampaha	Rural	G654	11	Male	9.28496	Equivocal	3rd-15th	No
1049	Gampaha	Rural	G655	11	Male	1.65241	Negative	<3rd	No
1050	Gampaha	Rural	G656	14	Male	23.7579	Positive	<3rd	No
1051	Gampaha	Rural	G657	11	Female	15.2745	Positive	<3rd	No
1052	Gampaha	Rural	G658	14	Female	6.4349	Negative	50th-85th	No
1053	Gampaha	Rural	G659	14	Female	11.4002	Positive	50th-85th	No
1054	Gampaha	Rural	G660	14	Male	0.623451	Negative	15th-50th	No
1055	Gampaha	Rural	G661	11	Female	4.09696	Negative	15th-50th	No
1056	Gampaha	Rural	G662	14	Male	2.49782	Negative	3rd-15th	No
1057	Gampaha	Rural	G663	12	Male	8.59471	Negative	<3rd	No
1058	Gampaha	Rural	G664	12	Male	2.02621	Negative	85th-97th	No
1059	Gampaha	Rural	G665	12	Female	4.87627	Negative	3rd-15th	No
1060	Gampaha	Rural	G666	12	Female	5.67785	Negative	3rd-15th	No
1061	Gampaha	Rural	G667	16	Female	11.7565	Positive	15th-50th	No
1062	Gampaha	Rural	G668	16	Female	6.05638	Negative	<3rd	No
1063	Gampaha	Rural	G669	16	Male	3.49578	Negative	15th-50th	No
1064	Gampaha	Rural	G670	16	Male	4.49775	Negative	<3rd	No
1065	Gampaha	Rural	G671	17	Female	2.85006	Negative	15th-50th	No
1066	Gampaha	Rural	G672	18	Female	6.14849	Negative	85th-97th	No
1067	Gampaha	Rural	G673	18	Female	7.52594	Negative	50th-85th	No
1068	Gampaha	Rural	G674	18	Male	3.99652	Negative	3rd-15th	No
1069	Gampaha	Rural	G675	18	Female	1.93715	Negative	3rd-15th	No
1070	Gampaha	Rural	G676	18	Female	3.8075	Negative	85th-97th	No
1071	Gampaha	Rural	G677	10	Male	3.02819	Negative	50th-85th	No
1072	Gampaha	Rural	G678	10	Female	1.95942	Negative	3rd-15th	No
1073	Gampaha	Rural	G679	10	Male	3.02819	Negative	<3rd	No
1074	Gampaha	Rural	G680	10	Female	1.4473	Negative	85th-97th	No
1075	Gampaha	Rural	G681	11	Male	29.9702	Positive	<3rd	No
1076	Gampaha	Rural	G682	11	Male	4.65361	Negative	<3rd	No
1077	Gampaha	Rural	G683	10	Male	1.1133	Negative	3rd-15th	No
1078	Gampaha	Rural	G684	11	Male	1.40276	Negative	3rd-15th	No
1079	Gampaha	Rural	G685	11	Male	3.22858	Negative	<3rd	No
1080	Gampaha	Rural	G686	12	Male	1.53636	Negative	15th-50th	No
1081	Gampaha	Rural	G687	12	Male	2.02621	Negative	85th-97th	No
1082	Gampaha	Rural	G688	12	Male	1.69222	Negative	15th-50th	No
1083	Gampaha	Rural	G689	16	Male	5.85598	Negative	50th-85th	No
1084	Gampaha	Rural	G690	12	Male	7.48141	Negative	15th-50th	No
1085	Gampaha	Urban	G691	12	Male	1.91488	Negative	15th-50th	No
1086	Gampaha	Urban	G692	12	Male	3.8743	Negative	15th-50th	No
1087	Gampaha	Urban	G693	12	Male	1.70021	Negative	<3rd	No
1088	Gampaha	Urban	G694	12	Male	41.5607	Positive	50th-85th	No
1089	Gampaha	Urban	G695	11	Male	11.5614	Positive	15th-50th	No
1090	Gampaha	Urban	G696	12	Male	12.7327	Positive	>97th	No
1091	Gampaha	Urban	G697	12	Male	6.29077	Negative	3rd-15th	No
1092	Gampaha	Urban	G698	10	Male	5.34621	Negative	50th-85th	No
1093	Gampaha	Rural	G699	15	Male	4.57167	Negative	<3rd	No
1094	Gampaha	Rural	G700	18	Male	1.90801	Negative	15th-50th	No
1095	Gampaha	Urban	G701	18	Male	1.09569	Negative	>97th	No
1096	Gampaha	Urban	G702	18	Male	40.2194	Positive	15th-50th	No
1097	Gampaha	Rural	G703	18	Male	4.21274	Negative	50th-85th	No
1098	Gampaha	Rural	G704	18	Male	7.02753	Negative	50th-85th	No
1099	Gampaha	Rural	G705	18	Male	4.64724	Negative	50th-85th	No
1100	Gampaha	Rural	G706	18	Male	0.736757	Negative	50th-85th	No
1101	Gampaha	Urban	G707	18	Male	7.66983	Negative	3rd-15th	No
1102	Gampaha	Urban	G708	18	Female	36.12	Positive	3rd-15th	Yes
1103	Gampaha	Rural	G709	18	Male	52.1209	Positive	>97th	Yes
1104	Gampaha	Rural	G710	15	Male	27.7701	Positive	15th-50th	Yes
1105	Gampaha	Rural	G711	15	Male	46.4346	Positive	50th-85th	No
1106	Gampaha	Rural	G712	15	Male	2.99739	Negative	<3rd	No
1107	Gampaha	Rural	G713	14	Male	40.5783	Positive	85th-97th	Yes
1108	Gampaha	Rural	G714	15	Male	2.21027	Negative	15th-50th	No
1109	Gampaha	Rural	G715	15	Male	12.506	Positive	3rd-15th	No
1110	Gampaha	Rural	G716	13	Male	4.66613	Negative	3rd-15th	No
1111	Gampaha	Rural	G717	13	Male	3.83492	Negative	50th-85th	No
1112	Gampaha	Rural	G718	13	Male	46.6613	Positive	>97th	Yes
1113	Gampaha	Rural	G719	13	Male	10.145	Equivocal	85th-97th	No
1114	Gampaha	Rural	G720	12	Male	32.5307	Positive	15th-50th	No
1115	Gampaha	Rural	G722	15	Male	1.34498	Negative	85th-97th	No
1116	Gampaha	Rural	G723	15	Female	9.79915	Equivocal	50th-85th	No
1117	Gampaha	Rural	G724	14	Male	11.5668	Positive	3rd-15th	Yes
1118	Gampaha	Rural	G725	10	Male	90.3827	Positive	>97th	No
1119	Gampaha	Rural	G726	10	Male	42.6167	Positive	85th-97th	No
1120	Gampaha	Rural	G727	10	Male	0.537993	Negative	<3rd	No
1121	Gampaha	Rural	G728	10	Male	71.4761	Positive	>97th	No
1122	Gampaha	Rural	G729	10	Male	0.922273	Negative	15th-50th	No
1123	Gampaha	Rural	G730	10	Male	4.41922	Negative	15th-50th	No
1124	Gampaha	Rural	G731	10	Male	11.6053	Positive	85th-97th	No
1125	Gampaha	Rural	G732	14	Male	6.72491	Negative	15th-50th	No
1126	Gampaha	Rural	G733	14	Male	2.57468	Negative	3rd-15th	Yes
1127	Gampaha	Rural	G734	14	Male	2.30568	Negative	<3rd	No
1128	Gampaha	Rural	G735	13	Male	66.1347	Positive	85th-97th	No
1129	Gampaha	Rural	G736	13	Male	4.95722	Negative	50th-85th	No
1130	Gampaha	Rural	G737	11	Male	30.5119	Positive	85th-97th	No
1131	Gampaha	Rural	G738	11	Male	1.88297	Negative	3rd-15th	No
1132	Gampaha	Rural	G739	11	Male	0.922273	Negative	50th-85th	No
1133	Gampaha	Rural	G740	11	Male	1.38341	Negative	85th-97th	No
1134	Gampaha	Rural	G741	11	Male	6.87862	Negative	>97th	No
1135	Gampaha	Rural	G742	11	Male	1.03756	Negative	50th-85th	No
1136	Gampaha	Rural	G743	12	Male	9.37644	Equivocal	50th-85th	No
1137	Gampaha	Rural	G744	12	Male	7.68561	Negative	85th-97th	No
1138	Gampaha	Rural	G745	12	Male	1.9214	Negative	3rd-15th	No
1139	Gampaha	Rural	G746	12	Male	5.30307	Negative	85th-97th	No
1140	Gampaha	Rural	G747	12	Male	48.842	Positive	>97th	No
1141	Gampaha	Rural	G748	12	Male	3.11267	Negative	3rd-15th	No
1142	Gampaha	Rural	G749	12	Male	1.53712	Negative	50th-85th	No
1143	Gampaha	Rural	G750	12	Male	7.64718	Negative	<3rd	No
1144	Gampaha	Rural	G751	12	Male	2.34411	Negative	15th-50th	No
1145	Gampaha	Rural	G752	12	Male	2.22883	Negative	15th-50th	No
1146	Gampaha	Rural	G758	13	Male	11.9127	Positive	3rd-15th	Yes
1147	Gampaha	Rural	G759	13	Male	3.49695	Negative	15th-50th	No
1148	Gampaha	Rural	G760	12	Male	49.6875	Positive	15th-50th	No
1149	Gampaha	Rural	G761	10	Male	5.21397	Negative	15th-50th	No
1150	Gampaha	Rural	G762	10	Male	2.45586	Negative	15th-50th	No
1151	Gampaha	Rural	G763	10	Female	4.38276	Negative	15th-50th	No
1152	Gampaha	Rural	G764	11	Male	14.7918	Positive	50th-85th	No
1153	Gampaha	Rural	G765	11	Male	13.9417	Positive	>97th	No
1154	Gampaha	Rural	G766	11	Female	2.00247	Negative	50th-85th	No
1155	Gampaha	Rural	G767	11	Male	1.09569	Negative	50th-85th	No
1156	Gampaha	Rural	G768	12	Male	6.4419	Negative	3rd-15th	No
1157	Gampaha	Rural	G769	12	Male	5.34621	Negative	50th-85th	No
1158	Gampaha	Rural	G770	12	Female	11.9015	Positive	<3rd	No
1159	Gampaha	Rural	G771	12	Female	0.698975	Negative	15th-50th	No
1160	Gampaha	Rural	G772	10	Female	3.17372	Negative	3rd-15th	No
1161	Gampaha	Rural	G773	13	Male	5.61069	Negative	50th-85th	No
1162	Gampaha	Rural	G774	13	Female	2.38029	Negative	50th-85th	No
1163	Gampaha	Rural	G775	13	Female	7.25423	Negative	>97th	No
1164	Gampaha	Rural	G776	14	Male	5.66736	Negative	50th-85th	No
1165	Gampaha	Rural	G777	14	Male	2.38029	Negative	15th-50th	No
1166	Gampaha	Rural	G778	14	Female	7.25423	Negative	15th-50th	No
1167	Gampaha	Rural	G779	14	Female	5.66736	Negative	85th-97th	No
1168	Gampaha	Rural	G780	15	Male	3.19261	Negative	15th-50th	No
1169	Gampaha	Rural	G781	15	Male	0.661192	Negative	15th-50th	No
1170	Gampaha	Rural	G782	15	Female	0.906778	Negative	>97th	No
1171	Gampaha	Rural	G783	15	Female	15.2074	Positive	50th-85th	No
1172	Gampaha	Rural	G784	16	Male	3.09816	Negative	15th-50th	No
1173	Gampaha	Rural	G785	15	Male	21.1204	Positive	15th-50th	No
1174	Gampaha	Rural	G786	16	Male	0.736757	Negative	50th-85th	No
1175	Gampaha	Rural	G787	16	Female	4.04272	Negative	15th-50th	No
1176	Gampaha	Rural	G788	16	Female	3.70268	Negative	3rd-15th	No
1177	Gampaha	Rural	G789	18	Female	8.29324	Negative	85th-97th	No
1178	Gampaha	Rural	G795	15	Female	1.83245	Negative	85th-97th	No
1179	Gampaha	Rural	G796	15	Female	1.68132	Negative	<3rd	No
1180	Gampaha	Rural	G797	15	Female	14.8674	Positive	3rd-15th	No
1181	Gampaha	Rural	G798	15	Male	2.55031	Negative	15th-50th	No
1182	Gampaha	Rural	G799	10	Female	1.58686	Negative	85th-97th	No
1183	Gampaha	Rural	G800	10	Male	18.6456	Positive	3rd-15th	No
1184	Gampaha	Rural	G801	10	Female	8.56945	Negative	<3rd	No
1185	Gampaha	Rural	G802	10	Female	2.65153	Negative	>97th	No
1186	Gampaha	Rural	G803	10	Female	1.99826	Negative	3rd-15th	No
1187	Gampaha	Rural	G804	10	Female	2.0034	Negative	15th-50th	No
1188	Gampaha	Rural	G805	12	Male	3.339	Negative	15th-50th	No
1189	Gampaha	Rural	G806	12	Female	2.42836	Negative	<3rd	No
1190	Gampaha	Rural	G807	11	Male	30.7795	Positive	3rd-15th	No
1191	Gampaha	Rural	G808	11	Male	3.03545	Negative	<3rd	No
1192	Gampaha	Rural	G809	11	Male	12.1418	Positive	<3rd	No
1193	Gampaha	Rural	G810	14	Male	26.5906	Positive	3rd-15th	No
1194	Gampaha	Rural	G811	14	Male	6.43516	Negative	50th-85th	No
1195	Gampaha	Rural	G812	14	Female	3.88538	Negative	3rd-15th	No
1196	Gampaha	Rural	G813	15	Male	0.364254	Negative	50th-85th	No
1197	Gampaha	Rural	G814	15	Male	2.73191	Negative	85th-97th	No
1198	Gampaha	Rural	G815	14	Female	2.73191	Negative	<3rd	No
1199	Gampaha	Rural	G816	15	Male	2.73191	Negative	85th-97th	No
1200	Gampaha	Rural	G817	15	Female	2.06411	Negative	50th-85th	No
1201	Gampaha	Rural	G818	15	Female	1.15347	Negative	50th-85th	No
1202	Gampaha	Rural	G819	15	Female	15.9058	Positive	15th-50th	No
1203	Gampaha	Rural	G820	15	Male	14.1452	Positive	<3rd	No
1204	Gampaha	Rural	G821	16	Male	4.6746	Negative	<3rd	No
1205	Gampaha	Rural	G822	16	Female	47.778	Positive	<3rd	No
1206	Gampaha	Rural	G823	16	Male	0.849927	Negative	<3rd	No
1207	Gampaha	Rural	G824	16	Male	1.76056	Negative	50th-85th	No
1208	Gampaha	Rural	G825	18	Female	2.18553	Negative	<3rd	No
1209	Gampaha	Rural	G826	18	Female	28.9582	Positive	15th-50th	No
1210	Gampaha	Rural	G827	18	Male	4.43176	Negative	<3rd	No
1211	Gampaha	Rural	G828	18	Male	4.24964	Negative	85th-97th	No
1212	Gampaha	Rural	G829	13	Female	3.03545	Negative	85th-97th	No
1213	Gampaha	Rural	G830	14	Female	2.97475	Negative	15th-50th	No
1214	Gampaha	Rural	G831	16	Male	21.1268	Positive	50th-85th	No
1215	Gampaha	Rural	G832	13	Male	1.94269	Negative	<3rd	No
1216	Gampaha	Rural	G833	13	Male	1.76056	Negative	85th-97th	No
1217	Gampaha	Rural	G834	13	Male	2.12482	Negative	>97th	No
1218	Gampaha	Rural	G835	13	Male	32.2972	Positive	>97th	No
1219	Gampaha	Rural	G836	11	Female	3.11705	Negative	3rd-15th	No
1220	Gampaha	Rural	G837	10	Male	4.9495	Negative	<3rd	No
1221	Gampaha	Rural	G838	10	Male	5.68625	Negative	>97th	No
1222	Gampaha	Rural	G839	10	Female	1.09569	Negative	<3rd	No
1223	Gampaha	Rural	G840	10	Male	8.06655	Negative	85th-97th	No
1224	Gampaha	Rural	G841	10	Male	4.515	Negative	15th-50th	No
1225	Gampaha	Rural	G842	10	Female	4.36387	Negative	3rd-15th	No
1226	Gampaha	Rural	G843	10	Male	6.13964	Negative	15th-50th	No
1227	Gampaha	Rural	G844	10	Male	1.94579	Negative	15th-50th	No
1228	Gampaha	Rural	G845	11	Male	0.585628	Negative	85th-97th	No
1229	Gampaha	Rural	G846	11	Male	5.51623	Negative	<3rd	No
1230	Gampaha	Rural	G847	11	Female	0.453389	Negative	<3rd	No
1231	Gampaha	Rural	G848	11	Female	2.26695	Negative	15th-50th	No
1232	Gampaha	Rural	G849	12	Male	7.40536	Negative	15th-50th	No
1233	Gampaha	Rural	G851	12	Female	4.77948	Negative	50th-85th	No
1234	Gampaha	Rural	G852	12	Female	3.77824	Negative	50th-85th	No
1235	Gampaha	Rural	G853	14	Female	1.73799	Negative	3rd-15th	No
1236	Gampaha	Rural	G854	14	Male	4.7228	Negative	50th-85th	No
1237	Gampaha	Rural	G855	14	Male	1.20904	Negative	3rd-15th	No
1238	Gampaha	Rural	G856	14	Female	1.98358	Negative	15th-50th	No
1239	Gampaha	Rural	G857	13	Male	42.5619	Positive	15th-50th	No
1240	Gampaha	Rural	G858	13	Male	8.34992	Negative	15th-50th	No
1241	Gampaha	Rural	G859	13	Female	1.53019	Negative	15th-50th	No
1242	Gampaha	Rural	G860	13	Female	46.1179	Positive	85th-97th	No
1243	Gampaha	Rural	G861	15	Female	4.31591	Negative	15th-50th	No
1244	Gampaha	Rural	G862	15	Male	34.2603	Positive	3rd-15th	No
1245	Gampaha	Rural	G863	15	Female	12.3471	Positive	3rd-15th	No
1246	Gampaha	Rural	G864	15	Female	4.24917	Negative	50th-85th	No
1247	Gampaha	Rural	G865	16	Male	4.16018	Negative	3rd-15th	No
1248	Gampaha	Rural	G866	16	Male	39.4883	Positive	<3rd	No
1249	Gampaha	Rural	G867	16	Male	12.0578	Positive	85th-97th	No
1250	Gampaha	Rural	G868	17	Female	2.58065	Negative	3rd-15th	No
1251	Gampaha	Rural	G869	18	Female	2.22469	Negative	<3rd	No
1252	Gampaha	Rural	G870	18	Male	1.49055	Negative	15th-50th	No
1253	Gampaha	Rural	G871	18	Male	9.54394	Equivocal	85th-97th	No
1254	Gampaha	Rural	G872	18	Male	8.60957	Negative	15th-50th	No
1255	Gampaha	Rural	G873	18	Male	34.5273	Positive	50th-85th	No
1256	Gampaha	Rural	G874	18	Female	17.7976	Positive	3rd-15th	No
1257	Gampaha	Rural	G879	10	Male	7.36374	Negative	50th-85th	No
1258	Gampaha	Rural	G880	10	Male	11.5628	Positive	<3rd	No
1259	Gampaha	Rural	G881	10	Female	3.62625	Negative	<3rd	No
1260	Gampaha	Rural	G882	11	Female	2.49166	Negative	>97th	No
1261	Gampaha	Rural	G883	10	Female	0.912125	Negative	50th-85th	No
1262	Gampaha	Rural	G884	10	Female	1.4238	Negative	50th-85th	No
1263	Gampaha	Rural	G885	10	Female	1.69985	Negative	<3rd	No
1264	Gampaha	Rural	G886	12	Female	3.07008	Negative	15th-50th	No
1265	Gampaha	Rural	G887	14	Female	3.29255	Negative	<3rd	No
1266	Gampaha	Rural	G888	15	Female	4.00445	Negative	3rd-15th	No
1267	Gampaha	Rural	G889	14	Female	1.17909	Negative	<3rd	No
1268	Gampaha	Rural	G890	12	Female	2.26919	Negative	85th-97th	No
1269	Gampaha	Rural	G891	16	Female	0.889878	Negative	50th-85th	No
1270	Gampaha	Rural	G892	14	Female	5.58398	Negative	>97th	No
1271	Gampaha	Rural	G893	14	Female	9.41046	Equivocal	15th-50th	No
1272	Gampaha	Rural	G894	18	Female	3.84872	Negative	3rd-15th	No
1273	Gampaha	Rural	G895	18	Female	5.22803	Negative	50th-85th	No
1274	Gampaha	Rural	G896	16	Female	52.4805	Positive	50th-85th	No
1275	Gampaha	Rural	G897	18	Female	50.3003	Positive	15th-50th	No
1276	Gampaha	Rural	G898	18	Female	2.78087	Negative	15th-50th	No
1277	Gampaha	Rural	G899	15	Female	3.9822	Negative	15th-50th	No
1278	Gampaha	Rural	G900	15	Female	30.7008	Positive	>97th	No
1279	Gampaha	Rural	G901	15	Female	3.69299	Negative	<3rd	No
1280	Gampaha	Rural	G902	16	Female	0.600667	Negative	<3rd	No
1281	Gampaha	Rural	G903	11	Female	30.7008	Positive	>97th	No
1282	Gampaha	Rural	G904	13	Female	3.69299	Negative	<3rd	No
1283	Gampaha	Rural	G905	13	Female	0.600667	Negative	3rd-15th	No
1284	Gampaha	Rural	G906	13	Female	3.18131	Negative	50th-85th	No
1285	Gampaha	Rural	G907	12	Female	11.0567	Positive	<3rd	No
1286	Gampaha	Rural	G908	14	Female	1.51279	Negative	50th-85th	No
1287	Gampaha	Rural	G909	16	Female	2.00222	Negative	85th-97th	No
1288	Gampaha	Rural	G910	18	Female	6.40712	Negative	15th-50th	No
1289	Gampaha	Rural	G911	17	Female	2.38042	Negative	<3rd	No
1290	Gampaha	Rural	G912	16	Female	1.66852	Negative	50th-85th	No
1291	Gampaha	Rural	G917	16	Female	6.65184	Negative	15th-50th	No
1292	Gampaha	Rural	G921	12	Female	38.6652	Positive	15th-50th	No
1293	Gampaha	Rural	G922	12	Female	14.594	Positive	3rd-15th	No
1294	Gampaha	Rural	G923	12	Female	3.53726	Negative	50th-85th	No
1295	Gampaha	Rural	G924	11	Female	49.8999	Positive	15th-50th	No
1296	Gampaha	Rural	G925	13	Female	1.40156	Negative	3rd-15th	No
1297	Gampaha	Rural	G926	13	Female	6.5406	Negative	85th-97th	No
1298	Gampaha	Rural	G927	10	Female	42.6474	Positive	15th-50th	No
1299	Gampaha	Rural	G928	13	Female	37.2636	Positive	85th-97th	No
1300	Gampaha	Rural	G929	10	Female	5.09455	Negative	15th-50th	No
1301	Gampaha	Rural	G930	10	Female	8.96552	Negative	<3rd	No
1302	Gampaha	Rural	G931	10	Female	49.2325	Positive	<3rd	No
1303	Gampaha	Rural	G932	13	Female	1.06785	Negative	15th-50th	No
1304	Gampaha	Rural	G933	14	Female	0.978865	Negative	50th-85th	No
1305	Gampaha	Rural	G934	14	Female	2.5139	Negative	85th-97th	No
1306	Gampaha	Rural	G935	14	Female	61.1123	Positive	<3rd	No
1307	Gampaha	Rural	G936	14	Female	4.47164	Negative	15th-50th	No
1308	Gampaha	Rural	G937	15	Female	46.8521	Positive	50th-85th	No
1309	Gampaha	Rural	G938	15	Female	57.3749	Positive	15th-50th	No
1310	Gampaha	Rural	G939	15	Female	32.3248	Positive	50th-85th	No
1311	Gampaha	Rural	G940	15	Female	1.40156	Negative	15th-50th	No
1312	Gampaha	Rural	G941	15	Female	45.8954	Positive	<3rd	No
1313	Gampaha	Rural	G942	18	Female	51.8576	Positive	85th-97th	No
1314	Gampaha	Rural	G943	18	Female	2.09121	Negative	85th-97th	Yes
1315	Gampaha	Rural	G944	18	Female	1.04561	Negative	85th-97th	No
1316	Gampaha	Rural	G945	18	Female	1.26808	Negative	15th-50th	No
1317	Gampaha	Rural	G946	18	Female	57.1969	Positive	50th-85th	Yes
1318	Gampaha	Rural	G947	11	Female	2.13571	Negative	85th-97th	No
1319	Gampaha	Rural	G948	15	Female	2.24694	Negative	85th-97th	No
1320	Gampaha	Rural	G949	16	Female	32.6808	Positive	85th-97th	No
1321	Gampaha	Rural	G950	16	Female	1.57953	Negative	50th-85th	No
1322	Gampaha	Rural	G951	16	Female	4.72026	Negative	15th-50th	No
1323	Gampaha	Rural	G952	16	Female	41.8364	Positive	50th-85th	Yes
1324	Gampaha	Rural	G955	17	Female	6.6829	Negative	3rd-15th	No
1325	Gampaha	Rural	G956	10	Female	0.447183	Negative	15th-50th	No
1326	Gampaha	Rural	G957	10	Male	2.90669	Negative	50th-85th	No
1327	Gampaha	Rural	G958	10	Male	1.58998	Negative	3rd-15th	No
1328	Gampaha	Rural	G959	10	Male	5.81338	Negative	>97th	No
1329	Gampaha	Rural	G960	10	Female	1.76389	Negative	3rd-15th	No
1330	Gampaha	Rural	G961	18	Female	52.8669	Positive	3rd-15th	No
1331	Gampaha	Rural	G962	18	Female	52.8918	Positive	3rd-15th	Yes
1332	Gampaha	Rural	G963	18	Female	1.29186	Negative	3rd-15th	No
1333	Gampaha	Rural	G964	18	Female	54.8047	Positive	3rd-15th	No
1334	Gampaha	Rural	G965	18	Female	0.745305	Negative	50th-85th	No
1335	Gampaha	Rural	G966	17	Female	19.4524	Positive	3rd-15th	No
1336	Gampaha	Rural	G967	18	Female	27.2781	Positive	15th-50th	No
1337	Gampaha	Rural	G968	18	Female	3.2545	Negative	<3rd	No
1338	Gampaha	Rural	G969	18	Female	25.3404	Positive	15th-50th	No
1339	Gampaha	Rural	G970	18	Female	2.70794	Negative	3rd-15th	No
1340	Gampaha	Rural	G971	12	Female	40.321	Positive	50th-85th	No
1341	Gampaha	Rural	G972	12	Female	2.45951	Negative	50th-85th	No
1342	Gampaha	Rural	G973	12	Female	3.62715	Negative	15th-50th	No
1343	Gampaha	Rural	G974	16	Female	38.6565	Positive	15th-50th	No
1344	Gampaha	Rural	G975	12	Female	5.09291	Negative	85th-97th	No
1345	Gampaha	Rural	G976	16	Female	3.13028	Negative	<3rd	No
1346	Gampaha	Rural	G977	12	Female	7.67664	Negative	50th-85th	No
1347	Gampaha	Rural	G978	11	Male	2.65825	Negative	85th-97th	No
1348	Gampaha	Rural	G979	13	Female	4.32277	Negative	85th-97th	No
1349	Gampaha	Rural	G980	11	Female	2.26076	Negative	3rd-15th	No
1350	Gampaha	Rural	G981	11	Female	30.7065	Positive	50th-85th	Yes
1351	Gampaha	Rural	G982	11	Female	20.1729	Positive	50th-85th	No
1352	Gampaha	Rural	G983	11	Female	1.21733	Negative	85th-97th	No
1353	Gampaha	Rural	G984	13	Female	1.49061	Negative	>97th	No
1354	Gampaha	Rural	G985	13	Female	20.794	Positive	<3rd	Yes
1355	Gampaha	Rural	G986	13	Female	1.36639	Negative	50th-85th	No
1356	Gampaha	Rural	G987	12	Female	59.5001	Positive	>97th	Yes
1357	Gampaha	Rural	G988	13	Female	17.3408	Positive	3rd-15th	No
1358	Gampaha	Rural	G989	16	Female	4.94385	Negative	85th-97th	Yes
1359	Gampaha	Rural	G990	16	Female	2.90669	Negative	50th-85th	No
1360	Gampaha	Rural	G991	16	Female	2.93153	Negative	85th-97th	No
1361	Gampaha	Rural	G992	13	Female	2.93153	Negative	50th-85th	No
1362	Gampaha	Rural	G993	14	Female	2.90669	Negative	3rd-15th	Yes
1363	Gampaha	Rural	G994	14	Female	2.93153	Negative	50th-85th	No
1364	Gampaha	Rural	G995	14	Female	2.93153	Negative	15th-50th	No
1365	Gampaha	Rural	G996	10	Male	61.9845	Positive	<3rd	No
1366	Gampaha	Rural	G997	10	Female	3.35387	Negative	3rd-15th	No
1367	Gampaha	Rural	G999	10	Female	3.75137	Negative	15th-50th	No
1368	Gampaha	Rural	G1000	10	Female	2.03717	Negative	85th-97th	No
1369	Gampaha	Rural	G1001	11	Male	10.017	Equivocal	15th-50th	No
1370	Gampaha	Rural	G1002	11	Male	3.03545	Negative	50th-85th	No
1371	Gampaha	Rural	G1003	11	Male	1.09276	Negative	15th-50th	No
1372	Gampaha	Rural	G1004	11	Male	68.662	Positive	3rd-15th	No
1373	Gampaha	Rural	G1005	13	Male	9.77416	Equivocal	85th-97th	No
1374	Gampaha	Rural	G1006	12	Male	4.61389	Negative	50th-85th	No
1375	Gampaha	Rural	G1007	12	Male	3.339	Negative	85th-97th	No
1376	Gampaha	Rural	G1008	12	Male	5.09956	Negative	50th-85th	No
1377	Gampaha	Rural	G1009	13	Male	0.789218	Negative	15th-50th	No
1378	Gampaha	Rural	G1010	13	Male	17.6056	Positive	50th-85th	Yes
1379	Gampaha	Rural	G1011	13	Male	3.10544	Negative	<3rd	No
1380	Gampaha	Rural	G1012	13	Male	90.9422	Positive	<3rd	Yes
1381	Gampaha	Rural	G1013	14	Male	11.1544	Positive	15th-50th	Yes
1382	Gampaha	Rural	G1014	14	Male	62.5304	Positive	<3rd	Yes
1383	Gampaha	Rural	G1015	14	Male	38.3074	Positive	3rd-15th	Yes
1384	Gampaha	Rural	G1016	12	Male	77.6469	Positive	85th-97th	No
1385	Gampaha	Rural	G1017	14	Male	2.91404	Negative	85th-97th	No
1386	Gampaha	Rural	G1018	14	Male	3.95011	Negative	85th-97th	Yes
1387	Gampaha	Rural	G1019	14	Male	10.9883	Equivocal	3rd-15th	No
1388	Gampaha	Rural	G1020	15	Male	9.22778	Equivocal	15th-50th	No
1389	Gampaha	Rural	G1021	15	Male	66.2943	Positive	>97th	No
1390	Gampaha	Rural	G1022	15	Male	10.7075	Equivocal	50th-85th	No
1391	Gampaha	Rural	G1023	15	Male	5.68916	Negative	50th-85th	No
1392	Gampaha	Rural	G1024	14	Male	57.3139	Positive	85th-97th	No
1393	Gampaha	Rural	G1025	15	Male	52.3204	Positive	3rd-15th	No
1394	Gampaha	Rural	G1026	16	Male	3.32903	Negative	15th-50th	No
1395	Gampaha	Rural	G1027	16	Male	6.37445	Negative	>97th	No
1396	Gampaha	Rural	G1028	16	Male	8.37225	Negative	50th-85th	No
1397	Gampaha	Rural	G1029	16	Male	61.2889	Positive	85th-97th	No
1398	Gampaha	Rural	G1030	18	Male	2.50919	Negative	<3rd	No
1399	Gampaha	Rural	G1031	18	Male	3.20481	Negative	50th-85th	Yes
1400	Gampaha	Rural	G1032	17	Male	2.24624	Negative	3rd-15th	Yes
1401	Gampaha	Rural	G1033	18	Male	3.70325	Negative	50th-85th	No
1402	Gampaha	Rural	G1034	18	Male	6.98154	Negative	15th-50th	No
1403	Gampaha	Rural	G1040	14	Male	42.3142	Positive	3rd-15th	No
1404	Gampaha	Rural	G1041	16	Male	61.3386	Positive	85th-97th	No
1405	Gampaha	Rural	G1042	18	Male	47.7989	Positive	50th-85th	No
1406	Gampaha	Rural	G1043	16	Male	4.04949	Negative	15th-50th	No
1407	Gampaha	Rural	G1044	18	Male	1.01858	Negative	3rd-15th	No
1408	Gampaha	Rural	G1046	18	Male	3.60231	Negative	15th-50th	No
1409	Gampaha	Rural	G1047	18	Male	2.60857	Negative	<3rd	No
1410	Gampaha	Rural	G1048	18	Male	5.63947	Negative	15th-50th	No
1411	Gampaha	Rural	G1049	18	Male	0.720461	Negative	<3rd	No
1412	Gampaha	Rural	G1050	15	Male	39.203	Positive	<3rd	No
1413	Gampaha	Rural	G1051	16	Male	36.4454	Positive	15th-50th	No
1414	Gampaha	Rural	G1052	12	Male	5.39104	Negative	50th-85th	No
1415	Gampaha	Rural	G1053	12	Male	6.48415	Negative	85th-97th	No
1416	Gampaha	Rural	G1054	14	Male	5.5401	Negative	50th-85th	No
1417	Gampaha	Rural	G1055	14	Male	10.2107	Equivocal	85th-97th	No
1418	Gampaha	Rural	G1056	16	Male	2.58372	Negative	50th-85th	No
1419	Gampaha	Rural	G1057	14	Male	8.84428	Negative	50th-85th	No
1420	Gampaha	Rural	G1058	13	Male	51.898	Positive	15th-50th	No
1421	Gampaha	Rural	G1059	16	Male	42.7308	Positive	15th-50th	No
1422	Gampaha	Rural	G1060	16	Male	37.7621	Positive	3rd-15th	No
1423	Gampaha	Rural	G1061	16	Male	3.10544	Negative	<3rd	No
1424	Gampaha	Rural	G1062	16	Male	4.47183	Negative	50th-85th	No
1425	Gampaha	Rural	G1063	15	Male	13.3161	Positive	>97th	No
1426	Gampaha	Rural	G1064	13	Male	17.9122	Positive	15th-50th	No
1427	Gampaha	Rural	G1065	13	Male	1.8881	Negative	85th-97th	No
1428	Gampaha	Rural	G1066	13	Male	3.08059	Negative	50th-85th	No
1429	Gampaha	Rural	G1067	13	Male	3.35387	Negative	85th-97th	No
1430	Gampaha	Rural	G1068	12	Male	0.417411	Negative	50th-85th	No
1431	Gampaha	Rural	G1069	12	Male	0.765253	Negative	3rd-15th	No
1432	Gampaha	Rural	G1070	18	Male	5.0785	Negative	15th-50th	No
1433	Gampaha	Rural	G1071	18	Male	1.53051	Negative	50th-85th	No
1434	Gampaha	Rural	G1072	11	Male	5.13067	Negative	85th-97th	No
1435	Gampaha	Rural	G1073	11	Male	2.74795	Negative	85th-97th	No
1436	Gampaha	Rural	G1074	11	Male	1.04353	Negative	<3rd	No
1437	Gampaha	Rural	G1075	11	Male	0.591332	Negative	50th-85th	No
1438	Gampaha	Rural	G1076	15	Male	20.1922	Positive	50th-85th	No
1439	Gampaha	Rural	G1077	15	Male	5.0611	Negative	85th-97th	No
1440	Gampaha	Rural	G1078	15	Male	0.57394	Negative	50th-85th	No
1441	Gampaha	Rural	G1079	18	Male	2.67839	Negative	<3rd	No
1442	Gampaha	Rural	G1081	11	Male	5.04371	Negative	<3rd	No
1443	Gampaha	Rural	G1082	11	Male	20.6792	Positive	<3rd	No
1444	Gampaha	Rural	G1083	11	Male	3.82626	Negative	15th-50th	No
1445	Gampaha	Rural	G1084	11	Male	0.382626	Negative	<3rd	No
1446	Gampaha	Rural	G1085	11	Male	10.4874	Equivocal	15th-50th	No
1447	Gampaha	Rural	G1086	10	Male	20.9401	Positive	<3rd	No
1448	Gampaha	Rural	G1087	11	Male	2.45229	Negative	85th-97th	No
1449	Gampaha	Rural	G1088	12	Male	31.671	Positive	3rd-15th	No
1450	Gampaha	Rural	G1089	12	Male	2.2088	Negative	50th-85th	No
1451	Gampaha	Rural	G1090	12	Male	41.5498	Positive	<3rd	No
1452	Gampaha	Rural	G1091	12	Male	2.6436	Negative	3rd-15th	No
1453	Gampaha	Rural	G1092	12	Male	5.53069	Negative	<3rd	No
1454	Gampaha	Rural	G1093	13	Male	1.46094	Negative	15th-50th	Yes
1455	Gampaha	Rural	G1094	13	Male	0.695684	Negative	85th-97th	No
1456	Gampaha	Rural	G1095	13	Male	6.08724	Negative	50th-85th	No
1457	Gampaha	Rural	G1096	13	Male	7.80906	Negative	85th-97th	No
1458	Gampaha	Rural	G1097	14	Male	31.4449	Positive	85th-97th	No
1459	Gampaha	Rural	G1098	14	Male	41.0802	Positive	<3rd	No
1460	Gampaha	Rural	G1099	15	Male	0.956566	Negative	85th-97th	No
1461	Gampaha	Rural	G1100	15	Male	12.3638	Positive	>97th	Yes
1462	Gampaha	Rural	G1101	15	Male	1.04353	Negative	3rd-15th	No
1463	Gampaha	Rural	G1102	15	Male	8.26125	Negative	15th-50th	No
1464	Gampaha	Rural	G1103	15	Male	45.7413	Positive	3rd-15th	No
1465	Gampaha	Rural	G1104	16	Male	1.65225	Negative	85th-97th	No
1466	Gampaha	Rural	G1105	16	Male	24.9229	Positive	50th-85th	No
1467	Gampaha	Rural	G1106	16	Male	45.0977	Positive	50th-85th	No
1468	Gampaha	Rural	G1107	16	Male	41.3063	Positive	>97th	No
1469	Gampaha	Rural	G1109	18	Male	3.72191	Negative	50th-85th	No
1470	Gampaha	Rural	G1110	18	Male	1.35658	Negative	>97th	No
1471	Gampaha	Rural	G1111	18	Male	34.6103	Positive	<3rd	No
1472	Gampaha	Rural	G1112	18	Male	1.25223	Negative	<3rd	No
1473	Gampaha	Rural	G1113	18	Male	0.0521763	Negative	<3rd	No
1474	Gampaha	Rural	G1114	18	Male	48.8101	Positive	15th-50th	Yes
1475	Gampaha	Rural	G1121	11	Female	0.747861	Negative	<3rd	No
1476	Gampaha	Rural	G1122	11	Male	42.715	Positive	50th-85th	Yes
1477	Gampaha	Rural	G1123	11	Female	5.2872	Negative	<3rd	No
1478	Gampaha	Rural	G1124	11	Male	0.504371	Negative	85th-97th	No
1479	Gampaha	Rural	G1125	11	Female	10.7135	Equivocal	15th-50th	No
1480	Gampaha	Rural	G1126	11	Female	2.10445	Negative	50th-85th	No
1481	Gampaha	Rural	G1127	12	Female	41.2541	Positive	>97th	No
1482	Gampaha	Rural	G1128	12	Female	0.90439	Negative	50th-85th	No
1483	Gampaha	Rural	G1129	15	Female	1.16527	Negative	50th-85th	No
1484	Gampaha	Rural	G1130	14	Female	1.56529	Negative	15th-50th	No
1485	Gampaha	Rural	G1131	14	Female	1.84356	Negative	15th-50th	Yes
1486	Gampaha	Rural	G1132	12	Male	12.4701	Positive	15th-50th	No
1487	Gampaha	Rural	G1133	12	Male	44.976	Positive	3rd-15th	Yes
1488	Gampaha	Rural	G1134	15	Female	4.78283	Negative	3rd-15th	No
1489	Gampaha	Rural	G1135	14	Male	1.21745	Negative	15th-50th	No
1490	Gampaha	Rural	G1136	15	Male	2.10445	Negative	15th-50th	No
1491	Gampaha	Rural	G1137	13	Male	9.2526	Equivocal	85th-97th	No
1492	Gampaha	Rural	G1138	15	Male	4.66109	Negative	3rd-15th	No
1493	Gampaha	Rural	G1139	13	Female	0.90439	Negative	>97th	No
1494	Gampaha	Rural	G1140	12	Female	42.0541	Positive	50th-85th	Yes
1495	Gampaha	Rural	G1141	15	Female	0.434803	Negative	85th-97th	No
1496	Gampaha	Rural	G1142	16	Female	2.27837	Negative	15th-50th	No
1497	Gampaha	Rural	G1143	16	Male	1.20006	Negative	<3rd	No
1498	Gampaha	Rural	G1144	16	Male	0.486979	Negative	15th-50th	No
1499	Gampaha	Rural	G1145	11	Male	0.313058	Negative	>97th	No
1500	Gampaha	Rural	G1146	10	Male	4.01758	Negative	50th-85th	No
1501	Gampaha	Rural	G1147	10	Male	2.55664	Negative	>97th	No
1502	Gampaha	Rural	G1151	18	Female	1.63915	Negative	50th-85th	No
1503	Gampaha	Rural	G1152	18	Female	5.94949	Negative	<3rd	No
1504	Gampaha	Rural	G1153	18	Male	11.0582	Positive	50th-85th	No
1505	Gampaha	Rural	G1154	18	Male	4.52195	Negative	<3rd	No
1506	Gampaha	Rural	G1155	17	Male	21.7749	Positive	<3rd	No
1507	Gampaha	Rural	G1156	18	Female	3.23493	Negative	15th-50th	No
1508	Gampaha	Rural	G1157	18	Female	1.16527	Negative	15th-50th	No
1509	Gampaha	Rural	G1158	18	Female	2.12184	Negative	15th-50th	No
1510	Gampaha	Rural	G1159	18	Male	2.50446	Negative	15th-50th	No
1511	Gampaha	Rural	G1161	15	Female	43.4629	Positive	15th-50th	No
1512	Gampaha	Rural	G1162	15	Female	1.44355	Negative	50th-85th	No
1513	Gampaha	Rural	G1163	18	Female	46.0195	Positive	15th-50th	Yes
1514	Gampaha	Rural	G1164	14	Female	36.106	Positive	15th-50th	No
1515	Gampaha	Rural	G1165	18	Female	32.0884	Positive	50th-85th	Yes
1516	Gampaha	Rural	G1166	18	Female	33.8624	Positive	3rd-15th	Yes
1517	Gampaha	Rural	G1167	14	Female	1.7566	Negative	15th-50th	No
1518	Gampaha	Rural	G1168	18	Female	2.27837	Negative	50th-85th	No
1519	Gampaha	Rural	G1169	18	Female	35.1668	Positive	50th-85th	No
1520	Gampaha	Rural	G1170	15	Female	1.84356	Negative	<3rd	No
1521	Gampaha	Rural	G1171	18	Female	53.8596	Positive	50th-85th	No
1522	Gampaha	Rural	G1172	18	Female	56.7819	Positive	>97th	Yes
1523	Gampaha	Rural	G1173	18	Female	17.9157	Positive	85th-97th	No
1524	Gampaha	Rural	G1174	18	Female	0.561975	Negative	>97th	No
1525	Gampaha	Rural	G1177	17	Female	1.95567	Negative	>97th	No
1526	Gampaha	Rural	G1178	14	Female	1.64097	Negative	50th-85th	No
1527	Gampaha	Rural	G1179	18	Female	47.4082	Positive	3rd-15th	Yes
1528	Gampaha	Rural	G1180	18	Female	25.1989	Positive	15th-50th	No
1529	Gampaha	Rural	G1181	18	Female	53.4325	Positive	<3rd	Yes
1530	Gampaha	Rural	G1182	18	Female	54.8038	Positive	15th-50th	Yes
1531	Gampaha	Rural	G1183	18	Female	3.46176	Negative	15th-50th	No
1532	Gampaha	Rural	G1184	18	Female	28.4359	Positive	15th-50th	Yes
1533	Gampaha	Rural	G1185	14	Female	5.61975	Negative	15th-50th	No
1534	Gampaha	Rural	G1186	14	Female	51.4544	Positive	50th-85th	No
1535	Gampaha	Rural	G1187	18	Female	37.967	Positive	3rd-15th	No
1536	Gampaha	Rural	G1188	18	Female	18.77	Positive	3rd-15th	No
1537	Gampaha	Rural	G1189	18	Female	3.1021	Negative	3rd-15th	No
1538	Gampaha	Rural	G1190	18	Female	0.921638	Negative	3rd-15th	No
1539	Gampaha	Rural	G1191	18	Female	3.16954	Negative	3rd-15th	No
1540	Gampaha	Rural	G1192	16	Female	43.6542	Positive	>97th	Yes
1541	Gampaha	Rural	G1193	18	Female	1.75336	Negative	<3rd	No
1542	Gampaha	Rural	G1194	18	Female	0.786764	Negative	50th-85th	No
1543	Gampaha	Rural	G1197	17	Female	3.28193	Negative	15th-50th	No
1544	Gampaha	Rural	G1200	18	Female	1.43865	Negative	85th-97th	No
1545	Gampaha	Rural	G1201	12	Male	49.4987	Positive	3rd-15th	Yes
1546	Gampaha	Rural	G1202	12	Male	6.81113	Negative	3rd-15th	Yes
1547	Gampaha	Rural	G1203	13	Male	2.47269	Negative	15th-50th	No
1548	Gampaha	Rural	G1204	13	Male	2.49517	Negative	50th-85th	No
1549	Gampaha	Rural	G1205	12	Male	46.3292	Positive	85th-97th	No
1550	Gampaha	Rural	G1206	12	Male	1.21387	Negative	15th-50th	No
1551	Gampaha	Rural	G1207	15	Male	50.2405	Positive	15th-50th	No
1552	Gampaha	Rural	G1208	15	Male	50.4428	Positive	3rd-15th	Yes
1553	Gampaha	Rural	G1209	14	Male	2.92227	Negative	50th-85th	No
1554	Gampaha	Rural	G1210	14	Male	42.0807	Positive	<3rd	Yes
1555	Gampaha	Rural	G1211	14	Male	1.95567	Negative	50th-85th	No
1556	Gampaha	Rural	G1212	13	Male	1.8208	Negative	50th-85th	No
1557	Gampaha	Rural	G1213	11	Male	42.0807	Positive	50th-85th	No
1558	Gampaha	Rural	G1214	11	Male	1.95567	Negative	<3rd	No
1559	Gampaha	Rural	G1215	14	Male	1.8208	Negative	<3rd	No
1560	Gampaha	Rural	G1216	14	Male	6.04685	Negative	50th-85th	No
1561	Gampaha	Rural	G1217	12	Male	0.584454	Negative	<3rd	No
1562	Gampaha	Rural	G1218	12	Male	46.6888	Positive	85th-97th	No
1563	Gampaha	Rural	G1219	11	Male	8.4521	Negative	15th-50th	Yes
1564	Gampaha	Rural	G1220	15	Male	1.23634	Negative	85th-97th	No
1565	Gampaha	Rural	G1221	11	Male	4.18109	Negative	3rd-15th	No
1566	Gampaha	Rural	G1222	15	Male	28.2561	Positive	3rd-15th	No
1567	Gampaha	Rural	G1223	14	Male	47.7903	Positive	3rd-15th	No
1568	Gampaha	Rural	G1224	15	Male	0.966596	Negative	<3rd	Yes
1569	Gampaha	Rural	G1225	11	Male	7.39559	Negative	<3rd	No
1570	Gampaha	Rural	G1226	11	Male	2.11302	Negative	15th-50th	No
1571	Gampaha	Rural	G1227	14	Male	48.3298	Positive	15th-50th	Yes
1572	Gampaha	Rural	G1228	15	Male	0.809243	Negative	<3rd	No
1573	Gampaha	Rural	G1229	15	Male	3.14706	Negative	85th-97th	No
1574	Gampaha	Rural	G1230	16	Male	22.1868	Positive	50th-85th	No
1575	Gampaha	Rural	G1231	16	Male	57.4338	Positive	>97th	No
1576	Gampaha	Rural	G1232	16	Male	11.5767	Positive	<3rd	No
1577	Gampaha	Rural	G1233	16	Male	39.608	Positive	15th-50th	No
1578	Gampaha	Rural	G1234	16	Male	0.921638	Negative	50th-85th	No
1579	Gampaha	Rural	G1235	16	Male	18.5002	Positive	3rd-15th	No
1580	Gampaha	Rural	G1236	18	Male	1.03403	Negative	50th-85th	No
1581	Gampaha	Rural	G1237	16	Male	36.2136	Positive	85th-97th	No
1582	Gampaha	Rural	G1238	18	Male	51.2521	Positive	<3rd	Yes
1583	Gampaha	Rural	G1239	18	Male	33.3588	Positive	15th-50th	No
1584	Gampaha	Rural	G1240	18	Male	30.5714	Positive	15th-50th	Yes
1585	Gampaha	Urban	G1241	11	Male	56.0851	Positive	50th-85th	No
1586	Gampaha	Urban	G1242	11	Male	4.22605	Negative	50th-85th	No
1587	Gampaha	Urban	G1243	11	Male	24.2548	Positive	3rd-15th	No
1588	Gampaha	Urban	G1244	11	Male	2.42773	Negative	15th-50th	No
1589	Gampaha	Urban	G1245	12	Male	1.7084	Negative	50th-85th	No
1590	Gampaha	Urban	G1246	12	Male	3.84391	Negative	<3rd	No
1591	Gampaha	Urban	G1247	11	Male	3.68655	Negative	50th-85th	Yes
1592	Gampaha	Urban	G1248	10	Male	17.5336	Positive	85th-97th	No
1593	Gampaha	Urban	G1249	10	Male	47.2059	Positive	15th-50th	No
1594	Gampaha	Urban	G1250	15	Male	50.2405	Positive	50th-85th	Yes
1595	Gampaha	Urban	G1251	10	Male	43.9914	Positive	50th-85th	No
1596	Gampaha	Urban	G1253	16	Male	53.0729	Positive	85th-97th	No
1597	Gampaha	Urban	G1254	15	Male	2.18046	Negative	50th-85th	No
1598	Gampaha	Urban	G1255	14	Male	1.66344	Negative	85th-97th	No
1599	Gampaha	Urban	G1256	13	Male	13.892	Positive	50th-85th	No
1600	Gampaha	Urban	G1257	16	Male	50.4204	Positive	50th-85th	No
1601	Gampaha	Urban	G1258	13	Male	8.025	Negative	50th-85th	No
1602	Gampaha	Urban	G1259	14	Male	32.4147	Positive	<3rd	Yes
1603	Gampaha	Urban	G1260	13	Male	45.6998	Positive	50th-85th	No
1604	Gampaha	Urban	G1261	14	Male	3.73218	Negative	3rd-15th	No
1605	Gampaha	Urban	G1262	13	Male	46.724	Positive	>97th	No
1606	Gampaha	Urban	G1263	15	Male	5.90928	Negative	3rd-15th	No
1607	Gampaha	Urban	G1264	13	Male	25.2879	Positive	50th-85th	No
1608	Gampaha	Urban	G1265	18	Male	54.3558	Positive	3rd-15th	No
1609	Gampaha	Urban	G1266	12	Male	58.0641	Positive	85th-97th	Yes
1610	Gampaha	Urban	G1267	18	Male	39.2596	Positive	15th-50th	No
1611	Gampaha	Urban	G1268	18	Male	6.98587	Negative	3rd-15th	No
1612	Gampaha	Urban	G1269	18	Male	55.7673	Positive	50th-85th	No
1613	Gampaha	Urban	G1270	18	Male	2.63166	Negative	<3rd	No
1614	Gampaha	Urban	G1271	18	Male	53.7816	Positive	3rd-15th	No
1615	Gampaha	Urban	G1272	18	Male	2.29672	Negative	3rd-15th	No
1616	Gampaha	Urban	G1273	13	Male	48.8532	Positive	85th-97th	No
1617	Gampaha	Rural	G1274	10	Male	2.32065	Negative	85th-97th	No
1618	Gampaha	Rural	G1275	10	Male	1.89001	Negative	<3rd	No
1619	Gampaha	Rural	G1276	10	Male	0.956968	Negative	50th-85th	No
1620	Gampaha	Urban	G1289	11	Male	1.579	Negative	85th-97th	No
1621	Gampaha	Urban	G1290	11	Male	0.728509	Negative	50th-85th	No
1622	Gampaha	Urban	G1291	11	Female	1.65077	Negative	50th-85th	No
1623	Gampaha	Urban	G1292	12	Female	1.22013	Negative	<3rd	No
1624	Gampaha	Urban	G1293	12	Male	51.2217	Positive	50th-85th	No
1625	Gampaha	Urban	G1294	13	Male	60.6479	Positive	<3rd	No
1626	Gampaha	Urban	G1295	12	Male	32.6565	Positive	15th-50th	No
1627	Gampaha	Urban	G1296	13	Male	0.861271	Negative	<3rd	No
1628	Gampaha	Urban	G1297	13	Female	30.8402	Positive	3rd-15th	No
1629	Gampaha	Urban	G1298	13	Female	1.02874	Negative	<3rd	No
1630	Gampaha	Urban	G1299	13	Female	5.03885	Negative	85th-97th	No
1631	Gampaha	Urban	G1300	13	Male	0.933044	Negative	>97th	No
1632	Gampaha	Urban	G1301	14	Female	2.51204	Negative	50th-85th	No
1633	Gampaha	Urban	G1302	16	Female	4.42598	Negative	50th-85th	No
1634	Gampaha	Urban	G1303	16	Female	41.6281	Positive	3rd-15th	Yes
1635	Gampaha	Urban	G1304	15	Female	1.79432	Negative	3rd-15th	No
1636	Gampaha	Urban	G1305	15	Female	3.27829	Negative	3rd-15th	No
1637	Gampaha	Urban	G1306	14	Male	7.3458	Negative	3rd-15th	No
1638	Gampaha	Urban	G1307	14	Male	2.91404	Negative	<3rd	No
1639	Gampaha	Urban	G1308	14	Male	5.50257	Negative	3rd-15th	No
1640	Gampaha	Urban	G1309	16	Male	15.8617	Positive	>97th	No
1641	Gampaha	Urban	G1310	15	Male	3.15687	Negative	15th-50th	No
1642	Gampaha	Urban	G1311	15	Male	60.4325	Positive	<3rd	No
1643	Gampaha	Urban	G1312	12	Male	10.407	Equivocal	3rd-15th	No
1644	Gampaha	Urban	G1313	15	Male	14.8569	Positive	50th-85th	No
1645	Gampaha	Urban	G1314	14	Female	63.6145	Positive	>97th	No
1646	Gampaha	Urban	G1315	16	Female	55.6238	Positive	50th-85th	No
1647	Gampaha	Urban	G1316	16	Female	22.3213	Positive	15th-50th	No
1648	Gampaha	Urban	G1317	16	Female	53.3749	Positive	50th-85th	No
1649	Gampaha	Urban	G1318	16	Female	24.929	Positive	3rd-15th	No
1650	Gampaha	Urban	G1319	16	Female	48.7815	Positive	50th-85th	No
1651	Gampaha	Urban	G1320	17	Female	18.3738	Positive	50th-85th	No
1652	Gampaha	Urban	G1321	13	Male	32.1781	Positive	15th-50th	No
1653	Gampaha	Urban	G1323	12	Male	14.4488	Positive	15th-50th	No
1654	Gampaha	Urban	G1324	12	Male	48.7815	Positive	<3rd	No
1655	Gampaha	Urban	G1325	12	Male	18.3738	Positive	3rd-15th	No
1656	Gampaha	Urban	G1326	11	Male	32.1781	Positive	<3rd	No
1657	Gampaha	Urban	G1327	12	Male	4.68914	Negative	<3rd	No
1658	Gampaha	Urban	G1328	12	Male	35.049	Positive	15th-50th	No
1659	Gampaha	Urban	G1329	12	Male	8.15815	Negative	3rd-15th	No
1660	Gampaha	Urban	G1330	12	Male	48.2312	Positive	85th-97th	No
1661	Gampaha	Urban	G1331	12	Male	4.59345	Negative	>97th	No
1662	Gampaha	Urban	G1332	13	Male	6.05282	Negative	<3rd	No
1663	Gampaha	Urban	G1333	13	Male	18.8762	Positive	15th-50th	No
1664	Gampaha	Urban	G1334	10	Male	41.0779	Positive	3rd-15th	No
1665	Gampaha	Urban	G1335	10	Male	1.55507	Negative	15th-50th	No
1666	Gampaha	Urban	G1336	12	Male	1.19621	Negative	15th-50th	No
1667	Gampaha	Urban	G1337	13	Male	1.72254	Negative	50th-85th	No
1668	Gampaha	Urban	G1338	13	Male	6.69878	Negative	>97th	No
1669	Gampaha	Urban	G1339	13	Male	4.18893	Negative	>97th	No
1670	Gampaha	Urban	G1340	13	Male	2.60774	Negative	50th-85th	No
1671	Gampaha	Urban	G1341	11	Male	3.54078	Negative	3rd-15th	No
1672	Gampaha	Urban	G1342	15	Male	7.46435	Negative	15th-50th	No
1673	Gampaha	Urban	G1343	15	Male	14.6655	Positive	15th-50th	No
1674	Gampaha	Urban	G1344	15	Male	4.88054	Negative	85th-97th	No
1675	Gampaha	Urban	G1345	15	Male	6.98587	Negative	50th-85th	No
1676	Gampaha	Urban	G1346	15	Male	29.3832	Positive	>97th	No
1677	Gampaha	Urban	G1347	18	Male	4.6746	Negative	85th-97th	No
1678	Gampaha	Urban	G1348	18	Male	2.65559	Negative	<3rd	No
1679	Gampaha	Urban	G1349	18	Male	1.72254	Negative	15th-50th	No
1680	Gampaha	Urban	G1350	18	Male	4.85673	Negative	50th-85th	No
1681	Gampaha	Urban	G1351	14	Male	4.11496	Negative	15th-50th	No
1682	Gampaha	Urban	G1352	14	Male	2.72736	Negative	<3rd	No
1683	Gampaha	Urban	G1353	14	Male	4.92839	Negative	15th-50th	No
1684	Gampaha	Urban	G1354	15	Male	1.76056	Negative	50th-85th	No
1685	Gampaha	Urban	G1355	16	Male	3.61256	Negative	3rd-15th	No
1686	Gampaha	Urban	G1356	16	Male	2.55989	Negative	15th-50th	No
1687	Gampaha	Urban	G1357	18	Male	4.04319	Negative	<3rd	Yes
1688	Gampaha	Urban	G1358	18	Male	58.5665	Positive	3rd-15th	No
1689	Gampaha	Urban	G1359	16	Male	4.49775	Negative	<3rd	No
1690	Gampaha	Urban	G1360	16	Male	7.46435	Negative	<3rd	No
1691	Gampaha	Rural	G1361	17	Male	5.35902	Negative	50th-85th	No
1692	Gampaha	Rural	G1362	17	Male	9.45006	Equivocal	3rd-15th	No
1693	Gampaha	Rural	G1363	17	Male	51.9395	Positive	3rd-15th	Yes
1694	Gampaha	Rural	G1367	17	Female	3.03837	Negative	15th-50th	No
1695	Gampaha	Rural	G1369	17	Male	3.39724	Negative	>97th	No
1696	Gampaha	Rural	G1370	17	Male	2.48812	Negative	<3rd	No
1697	Gampaha	Rural	G1373	18	Female	25.2161	Positive	15th-50th	No
1698	Gampaha	Rural	G1374	17	Female	8.06246	Negative	15th-50th	No
1699	Gampaha	Rural	G1375	17	Male	2.41635	Negative	3rd-15th	No
1700	Gampaha	Rural	G1376	17	Male	2.65559	Negative	<3rd	No
1701	Gampaha	Rural	G1377	17	Female	38.3269	Positive	15th-50th	No
1702	Gampaha	Rural	G1378	18	Female	0.871527	Negative	3rd-15th	No
1703	Gampaha	Rural	G1379	17	Male	9.72868	Equivocal	3rd-15th	No
1704	Gampaha	Rural	G1380	18	Male	35.5907	Positive	<3rd	Yes
1705	Gampaha	Rural	G1381	18	Male	20.8559	Positive	<3rd	No
1706	Gampaha	Rural	G1382	18	Female	2.47271	Negative	3rd-15th	No
1707	Gampaha	Rural	G1383	18	Female	1.70252	Negative	3rd-15th	No
1708	Gampaha	Rural	G1384	18	Female	1.23635	Negative	<3rd	No
1709	Gampaha	Rural	G1385	18	Male	2.29029	Negative	50th-85th	No
1710	Gampaha	Rural	G1386	17	Male	1.35796	Negative	3rd-15th	No
1711	Gampaha	Rural	G1387	17	Male	2.73619	Negative	50th-85th	No
1712	Gampaha	Rural	G1388	18	Female	3.32396	Negative	3rd-15th	No
1713	Gampaha	Rural	G1389	17	Male	2.53351	Negative	15th-50th	No
1714	Gampaha	Rural	G1390	18	Male	32.2262	Positive	15th-50th	No
1715	Gampaha	Rural	G1391	17	Male	2.97941	Negative	<3rd	No
1716	Gampaha	Rural	G1401	11	Male	2.75646	Negative	3rd-15th	No
1717	Gampaha	Rural	G1402	11	Male	10.7015	Equivocal	<3rd	No
1718	Gampaha	Rural	G1403	11	Male	5.67506	Negative	3rd-15th	No
1719	Gampaha	Rural	G1404	11	Male	40.07	Positive	<3rd	No
1720	Gampaha	Rural	G1405	11	Male	0.689115	Negative	<3rd	No
1721	Gampaha	Rural	G1406	11	Male	2.59431	Negative	3rd-15th	No
1722	Gampaha	Rural	G1407	13	Male	1.33769	Negative	15th-50th	No
1723	Gampaha	Rural	G1408	11	Male	11.3907	Positive	50th-85th	No
1724	Gampaha	Rural	G1409	12	Male	4.19549	Negative	15th-50th	No
1725	Gampaha	Rural	G1410	12	Male	1.9052	Negative	3rd-15th	No
1726	Gampaha	Rural	G1411	12	Male	5.16836	Negative	15th-50th	No
1727	Gampaha	Rural	G1412	12	Male	1.70252	Negative	<3rd	No
1728	Gampaha	Rural	G1413	13	Male	1.78359	Negative	85th-97th	No
1729	Gampaha	Rural	G1414	13	Male	5.49265	Negative	3rd-15th	No
1730	Gampaha	Rural	G1415	13	Male	32.0236	Positive	50th-85th	Yes
1731	Gampaha	Rural	G1416	13	Male	3.99281	Negative	15th-50th	No
1732	Gampaha	Rural	G1417	14	Male	3.64825	Negative	50th-85th	No
1733	Gampaha	Rural	G1418	14	Male	1.15528	Negative	3rd-15th	No
1734	Gampaha	Rural	G1419	14	Male	6.48579	Negative	<3rd	No
1735	Gampaha	Rural	G1420	14	Male	34.8408	Positive	<3rd	No
1736	Gampaha	Rural	G1421	14	Male	4.54005	Negative	3rd-15th	No
1737	Gampaha	Rural	G1422	14	Male	12.627	Positive	50th-85th	No
1738	Gampaha	Rural	G1423	14	Male	0.506702	Negative	50th-85th	No
1739	Gampaha	Rural	G1424	15	Male	1.3985	Negative	85th-97th	No
1740	Gampaha	Rural	G1425	14	Male	1.23635	Negative	<3rd	No
1741	Gampaha	Rural	G1426	13	Male	44.3871	Positive	85th-97th	No
1742	Gampaha	Rural	G1427	15	Male	15.8902	Positive	85th-97th	No
1743	Gampaha	Rural	G1428	15	Male	0.972868	Negative	3rd-15th	No
1744	Gampaha	Rural	G1429	12	Male	1.54037	Negative	<3rd	No
1745	Gampaha	Rural	G1430	16	Male	2.39163	Negative	<3rd	No
1746	Gampaha	Rural	G1431	16	Male	33.2194	Positive	3rd-15th	No
1747	Gampaha	Rural	G1432	15	Male	48.1975	Positive	>97th	Yes
1748	Gampaha	Rural	G1433	15	Male	1.82413	Negative	<3rd	No
1749	Gampaha	Rural	G1434	18	Male	2.22949	Negative	<3rd	No
1750	Gampaha	Rural	G1435	18	Male	12.0595	Positive	3rd-15th	No
1751	Gampaha	Rural	G1436	17	Male	2.47271	Negative	<3rd	No
1752	Gampaha	Rural	G1437	18	Male	35.6921	Positive	15th-50th	No
1753	Polonnaruwa	Urban	P1	10	Male	0.271756	Negative	>97th	No
1754	Polonnaruwa	Urban	P2	10	Male	0.523884	Negative	<3rd	No
1755	Polonnaruwa	Urban	P4	10	Female	0.920949	Negative	<3rd	No
1756	Polonnaruwa	Urban	P5	11	Male	1.35878	Negative	15th-50th	No
1757	Polonnaruwa	Urban	P8	11	Female	1.40407	Negative	15th-50th	No
1758	Polonnaruwa	Urban	P9	12	Male	15.2787	Positive	15th-50th	No
1759	Polonnaruwa	Urban	P10	12	Male	0.634096	Negative	3rd-15th	No
1760	Polonnaruwa	Urban	P12	12	Female	11.0061	Positive	15th-50th	No
1761	Polonnaruwa	Urban	P13	13	Male	0.936047	Negative	15th-50th	No
1762	Polonnaruwa	Urban	P14	13	Male	0.483121	Negative	50th-85th	No
1763	Polonnaruwa	Urban	P15	13	Female	5.20865	Negative	15th-50th	No
1764	Polonnaruwa	Urban	P16	13	Female	1.52485	Negative	3rd-15th	No
1765	Polonnaruwa	Urban	P17	14	Male	2.59678	Negative	15th-50th	No
1766	Polonnaruwa	Urban	P18	14	Male	2.05326	Negative	<3rd	No
1767	Polonnaruwa	Urban	P19	14	Female	2.94402	Negative	<3rd	No
1768	Polonnaruwa	Urban	P20	14	Female	0.920949	Negative	50th-85th	No
1769	Polonnaruwa	Urban	P21	15	Female	6.28057	Negative	3rd-15th	No
1770	Polonnaruwa	Urban	P22	15	Male	2.26463	Negative	<3rd	No
1771	Polonnaruwa	Urban	P23	15	Female	9.7983	Equivocal	85th-97th	No
1772	Polonnaruwa	Urban	P24	15	Female	17.5735	Positive	<3rd	No
1773	Polonnaruwa	Urban	P25	16	Male	10.8702	Equivocal	15th-50th	No
1774	Polonnaruwa	Urban	P26	16	Male	1.76641	Negative	50th-85th	No
1775	Polonnaruwa	Urban	P27	16	Female	11.2779	Positive	3rd-15th	No
1776	Polonnaruwa	Urban	P28	16	Female	9.23969	Equivocal	50th-85th	No
1777	Polonnaruwa	Urban	P29	18	Male	5.91823	Negative	3rd-15th	No
1778	Polonnaruwa	Urban	P30	18	Male	0.528414	Negative	<3rd	No
1779	Polonnaruwa	Urban	P31	18	Female	18.6002	Positive	50th-85th	No
1780	Polonnaruwa	Urban	P32	18	Female	1.31349	Negative	15th-50th	No
1781	Polonnaruwa	Urban	P33	17	Male	11.0514	Positive	<3rd	No
1782	Polonnaruwa	Urban	P34	18	Male	4.90078	Negative	15th-50th	No
1783	Polonnaruwa	Urban	P35	18	Female	1.46264	Negative	50th-85th	No
1784	Polonnaruwa	Urban	P36	17	Female	6.62935	Negative	15th-50th	No
1785	Polonnaruwa	Urban	P37	18	Male	13.2777	Positive	50th-85th	No
1786	Polonnaruwa	Urban	P38	18	Male	1.67158	Negative	50th-85th	No
1787	Polonnaruwa	Urban	P39	18	Female	3.64709	Negative	3rd-15th	No
1788	Polonnaruwa	Urban	P40	18	Female	1.46264	Negative	<3rd	No
1789	Polonnaruwa	Rural	P42	12	Female	11.5681	Positive	15th-50th	No
1790	Polonnaruwa	Rural	P43	11	Female	3.98901	Negative	15th-50th	No
1791	Polonnaruwa	Rural	P44	11	Female	3.00125	Negative	<3rd	No
1792	Polonnaruwa	Rural	P45	12	Male	35.7491	Positive	3rd-15th	No
1793	Polonnaruwa	Rural	P46	12	Male	15.5761	Positive	85th-97th	No
1794	Polonnaruwa	Rural	P47	12	Female	9.34568	Equivocal	15th-50th	No
1795	Polonnaruwa	Rural	P48	12	Female	3.11523	Negative	15th-50th	No
1796	Polonnaruwa	Rural	P49	13	Male	3.47614	Negative	50th-85th	No
1797	Polonnaruwa	Rural	P50	13	Male	7.06624	Negative	15th-50th	No
1798	Polonnaruwa	Rural	P51	13	Female	21.4647	Positive	<3rd	No
1799	Polonnaruwa	Rural	P52	13	Female	2.65934	Negative	15th-50th	No
1800	Polonnaruwa	Rural	P53	14	Male	3.36216	Negative	<3rd	No
1801	Polonnaruwa	Rural	P54	14	Male	24.9218	Positive	<3rd	No
1802	Polonnaruwa	Rural	P55	13	Female	6.09748	Negative	<3rd	No
1803	Polonnaruwa	Rural	P56	14	Female	3.6281	Negative	15th-50th	No
1804	Polonnaruwa	Rural	P57	15	Male	14.4934	Positive	>97th	No
1805	Polonnaruwa	Rural	P58	15	Male	6.09748	Negative	50th-85th	No
1806	Polonnaruwa	Rural	P59	15	Male	2.24144	Negative	50th-85th	No
1807	Polonnaruwa	Rural	P60	15	Female	0.816797	Negative	<3rd	No
1808	Polonnaruwa	Rural	P61	16	Male	15.0822	Positive	85th-97th	No
1809	Polonnaruwa	Rural	P62	16	Male	2.12747	Negative	3rd-15th	No
1810	Polonnaruwa	Rural	P63	16	Female	14.3224	Positive	<3rd	No
1811	Polonnaruwa	Rural	P64	16	Female	18.1785	Positive	>97th	No
1812	Polonnaruwa	Rural	P65	18	Male	4.65384	Negative	15th-50th	No
1813	Polonnaruwa	Rural	P66	18	Male	23.4972	Positive	15th-50th	No
1814	Polonnaruwa	Rural	P67	18	Female	3.19121	Negative	3rd-15th	No
1815	Polonnaruwa	Rural	P68	18	Female	4.95777	Negative	15th-50th	No
1816	Polonnaruwa	Rural	P70	18	Male	41.0298	Positive	<3rd	Yes
1817	Polonnaruwa	Rural	P71	18	Female	3.59011	Negative	3rd-15th	No
1818	Polonnaruwa	Rural	P72	18	Female	3.09623	Negative	85th-97th	No
1819	Polonnaruwa	Rural	P74	18	Female	0.721821	Negative	<3rd	No
1820	Polonnaruwa	Rural	P77	18	Male	0.721821	Negative	15th-50th	No
1821	Polonnaruwa	Rural	P81	11	Male	3.17221	Negative	3rd-15th	No
1822	Polonnaruwa	Rural	P83	11	Female	2.0135	Negative	<3rd	No
1823	Polonnaruwa	Rural	P84	11	Female	11.7391	Positive	15th-50th	No
1824	Polonnaruwa	Rural	P85	12	Male	7.37017	Negative	85th-97th	No
1825	Polonnaruwa	Rural	P86	12	Male	13.9995	Positive	85th-97th	No
1826	Polonnaruwa	Rural	P87	12	Female	5.48963	Negative	3rd-15th	No
1827	Polonnaruwa	Rural	P88	12	Female	31.4182	Positive	15th-50th	No
1828	Polonnaruwa	Rural	P89	13	Male	5.50863	Negative	50th-85th	No
1829	Polonnaruwa	Rural	P90	13	Male	1.82355	Negative	50th-85th	No
1830	Polonnaruwa	Rural	P91	13	Female	5.98351	Negative	15th-50th	No
1831	Polonnaruwa	Rural	P92	13	Female	3.76106	Negative	50th-85th	No
1832	Polonnaruwa	Rural	P93	14	Female	2.65934	Negative	3rd-15th	No
1833	Polonnaruwa	Rural	P94	14	Male	2.29843	Negative	15th-50th	No
1834	Polonnaruwa	Rural	P95	13	Female	1.50063	Negative	3rd-15th	No
1835	Polonnaruwa	Rural	P96	13	Female	2.67833	Negative	50th-85th	No
1836	Polonnaruwa	Rural	P97	15	Male	2.50738	Negative	<3rd	No
1837	Polonnaruwa	Rural	P98	15	Male	26.5934	Positive	15th-50th	No
1838	Polonnaruwa	Rural	P99	15	Female	4.21695	Negative	3rd-15th	No
1839	Polonnaruwa	Rural	P100	15	Female	5.56562	Negative	3rd-15th	No
1840	Polonnaruwa	Rural	P101	16	Male	5.86954	Negative	50th-85th	No
1841	Polonnaruwa	Rural	P102	16	Male	7.6551	Negative	3rd-15th	No
1842	Polonnaruwa	Rural	P103	16	Female	5.48963	Negative	50th-85th	No
1843	Polonnaruwa	Rural	P104	16	Female	7.44615	Negative	<3rd	No
1844	Polonnaruwa	Rural	P105	18	Male	4.65384	Negative	<3rd	No
1845	Polonnaruwa	Rural	P106	18	Male	24.7698	Positive	<3rd	No
1846	Polonnaruwa	Rural	P107	17	Female	0.968759	Negative	15th-50th	No
1847	Polonnaruwa	Rural	P108	18	Female	3.45714	Negative	15th-50th	No
1848	Polonnaruwa	Rural	P109	18	Male	15.1012	Positive	3rd-15th	No
1849	Polonnaruwa	Rural	P110	18	Male	2.98226	Negative	<3rd	No
1850	Polonnaruwa	Rural	P111	18	Female	14.5314	Positive	<3rd	No
1851	Polonnaruwa	Rural	P112	18	Female	6.05949	Negative	3rd-15th	No
1852	Polonnaruwa	Rural	P121	11	Male	1.25369	Negative	<3rd	No
1853	Polonnaruwa	Rural	P122	11	Male	3.38116	Negative	<3rd	No
1854	Polonnaruwa	Rural	P123	11	Female	20.7238	Positive	<3rd	No
1855	Polonnaruwa	Rural	P124	10	Female	5.60361	Negative	<3rd	No
1856	Polonnaruwa	Rural	P125	12	Male	10.8107	Equivocal	<3rd	No
1857	Polonnaruwa	Rural	P126	10	Male	3.44321	Negative	<3rd	No
1858	Polonnaruwa	Rural	P127	10	Female	2.15201	Negative	<3rd	No
1859	Polonnaruwa	Rural	P128	12	Female	14.9881	Positive	50th-85th	No
1860	Polonnaruwa	Rural	P129	13	Male	3.64575	Negative	<3rd	No
1861	Polonnaruwa	Rural	P130	12	Male	3.24067	Negative	50th-85th	No
1862	Polonnaruwa	Rural	P131	13	Female	21.3175	Positive	15th-50th	No
1863	Polonnaruwa	Rural	P132	13	Male	23.8746	Positive	50th-85th	No
1864	Polonnaruwa	Rural	P133	14	Male	30.1534	Positive	<3rd	No
1865	Polonnaruwa	Rural	P134	14	Male	0.962074	Negative	>97th	No
1866	Polonnaruwa	Rural	P135	14	Male	22.8113	Positive	15th-50th	No
1867	Polonnaruwa	Rural	P136	14	Female	4.02552	Negative	15th-50th	No
1868	Polonnaruwa	Rural	P137	15	Male	4.58251	Negative	<3rd	No
1869	Polonnaruwa	Rural	P138	15	Male	1.59502	Negative	85th-97th	No
1870	Polonnaruwa	Rural	P139	15	Female	4.25338	Negative	15th-50th	No
1871	Polonnaruwa	Rural	P140	15	Female	11.4943	Positive	15th-50th	No
1872	Polonnaruwa	Rural	P141	16	Male	26.3811	Positive	50th-85th	No
1873	Polonnaruwa	Rural	P142	16	Male	0.911439	Negative	3rd-15th	No
1874	Polonnaruwa	Rural	P143	16	Female	5.418	Negative	3rd-15th	No
1875	Polonnaruwa	Rural	P144	16	Female	0.860803	Negative	15th-50th	No
1876	Polonnaruwa	Rural	P145	18	Male	6.73452	Negative	85th-97th	No
1877	Polonnaruwa	Rural	P146	16	Male	23.7734	Positive	15th-50th	No
1878	Polonnaruwa	Rural	P147	18	Female	6.63325	Negative	50th-85th	No
1879	Polonnaruwa	Rural	P148	17	Female	6.7092	Negative	15th-50th	No
1880	Polonnaruwa	Rural	P149	18	Female	4.25338	Negative	<3rd	No
1881	Polonnaruwa	Rural	P151	18	Male	17.1148	Positive	50th-85th	No
1882	Polonnaruwa	Rural	P152	18	Female	23.7987	Positive	3rd-15th	No
1883	Polonnaruwa	Rural	P157	18	Female	1.34184	Negative	15th-50th	No
1884	Polonnaruwa	Rural	P161	10	Male	7.79786	Negative	3rd-15th	No
1885	Polonnaruwa	Rural	P162	10	Male	17.0388	Positive	<3rd	No
1886	Polonnaruwa	Rural	P163	10	Female	9.5701	Equivocal	85th-97th	No
1887	Polonnaruwa	Rural	P164	10	Female	6.10157	Negative	50th-85th	No
1888	Polonnaruwa	Rural	P165	11	Male	4.32933	Negative	50th-85th	No
1889	Polonnaruwa	Rural	P166	11	Male	18.4313	Positive	>97th	No
1890	Polonnaruwa	Rural	P167	11	Female	6.10157	Negative	3rd-15th	No
1891	Polonnaruwa	Rural	P169	12	Male	4.32933	Negative	50th-85th	No
1892	Polonnaruwa	Rural	P170	12	Male	18.4313	Positive	<3rd	No
1893	Polonnaruwa	Rural	P171	12	Female	4.32933	Negative	85th-97th	No
1894	Polonnaruwa	Rural	P172	12	Female	4.35465	Negative	15th-50th	No
1895	Polonnaruwa	Rural	P173	13	Male	10.4815	Equivocal	15th-50th	No
1896	Polonnaruwa	Rural	P174	13	Male	18.9123	Positive	<3rd	No
1897	Polonnaruwa	Rural	P175	13	Female	28.0774	Positive	50th-85th	No
1898	Polonnaruwa	Rural	P176	13	Female	3.5698	Negative	50th-85th	No
1899	Polonnaruwa	Rural	P177	14	Male	21.8998	Positive	<3rd	No
1900	Polonnaruwa	Rural	P178	14	Male	4.10147	Negative	50th-85th	No
1901	Polonnaruwa	Rural	P179	14	Female	1.87351	Negative	3rd-15th	No
1902	Polonnaruwa	Rural	P180	14	Female	16.5831	Positive	15th-50th	No
1903	Polonnaruwa	Rural	P181	15	Male	4.05084	Negative	85th-97th	No
1904	Polonnaruwa	Rural	P182	15	Female	7.4181	Negative	>97th	No
1905	Polonnaruwa	Rural	P183	15	Female	3.87361	Negative	3rd-15th	No
1906	Polonnaruwa	Rural	P184	15	Female	9.24097	Equivocal	3rd-15th	No
1907	Polonnaruwa	Rural	P185	16	Male	7.79786	Negative	15th-50th	No
1908	Polonnaruwa	Rural	P186	16	Male	17.9503	Positive	<3rd	No
1909	Polonnaruwa	Rural	P187	16	Female	3.29131	Negative	>97th	No
1910	Polonnaruwa	Rural	P188	16	Female	9.06375	Equivocal	85th-97th	No
1911	Polonnaruwa	Rural	P189	18	Male	12.2538	Positive	85th-97th	No
1912	Polonnaruwa	Rural	P190	18	Male	3.16472	Negative	50th-85th	No
1913	Polonnaruwa	Rural	P191	18	Female	5.29141	Negative	85th-97th	No
1914	Polonnaruwa	Rural	P192	18	Female	47.091	Positive	50th-85th	No
1915	Polonnaruwa	Rural	P193	15	Female	6.10157	Negative	15th-50th	No
1916	Polonnaruwa	Rural	P194	16	Female	27.8748	Positive	50th-85th	No
1917	Polonnaruwa	Rural	P195	16	Male	7.87382	Negative	15th-50th	No
1918	Polonnaruwa	Rural	P196	13	Female	21.4441	Positive	50th-85th	No
1919	Polonnaruwa	Rural	P197	13	Female	33.1662	Positive	3rd-15th	No
1920	Polonnaruwa	Rural	P201	10	Male	11.1904	Positive	85th-97th	No
1921	Polonnaruwa	Rural	P202	10	Male	15.697	Positive	15th-50th	No
1922	Polonnaruwa	Rural	P203	10	Female	13.469	Positive	15th-50th	No
1923	Polonnaruwa	Rural	P204	10	Female	16.0768	Positive	15th-50th	No
1924	Polonnaruwa	Rural	P205	10	Male	5.03823	Negative	>97th	No
1925	Polonnaruwa	Rural	P206	11	Male	1.01271	Negative	<3rd	No
1926	Polonnaruwa	Rural	P207	10	Female	12.6842	Positive	3rd-15th	No
1927	Polonnaruwa	Rural	P208	11	Female	42.1794	Positive	<3rd	No
1928	Polonnaruwa	Rural	P209	12	Male	6.10157	Negative	<3rd	No
1929	Polonnaruwa	Rural	P210	12	Male	8.78525	Negative	15th-50th	No
1930	Polonnaruwa	Rural	P211	12	Female	4.22806	Negative	15th-50th	No
1931	Polonnaruwa	Rural	P212	12	Female	19.2668	Positive	50th-85th	No
1932	Polonnaruwa	Rural	P213	13	Male	35.1157	Positive	15th-50th	No
1933	Polonnaruwa	Rural	P214	13	Male	1.39248	Negative	<3rd	No
1934	Polonnaruwa	Rural	P215	13	Female	5.11418	Negative	50th-85th	No
1935	Polonnaruwa	Rural	P216	13	Female	23.0391	Positive	50th-85th	No
1936	Polonnaruwa	Rural	P217	14	Male	5.19014	Negative	3rd-15th	No
1937	Polonnaruwa	Rural	P218	14	Male	1.67097	Negative	85th-97th	No
1938	Polonnaruwa	Rural	P219	14	Female	1.10101	Negative	50th-85th	No
1939	Polonnaruwa	Rural	P220	14	Female	2.95165	Negative	<3rd	No
1940	Polonnaruwa	Rural	P221	15	Male	7.09801	Negative	<3rd	No
1941	Polonnaruwa	Rural	P223	15	Female	15.5313	Positive	15th-50th	No
1942	Polonnaruwa	Rural	P224	15	Female	21.7157	Positive	50th-85th	No
1943	Polonnaruwa	Rural	P225	16	Male	1.49925	Negative	15th-50th	No
1944	Polonnaruwa	Rural	P226	16	Male	15.297	Positive	<3rd	No
1945	Polonnaruwa	Rural	P227	16	Female	18.4361	Positive	15th-50th	No
1946	Polonnaruwa	Rural	P228	15	Female	10.4479	Equivocal	3rd-15th	No
1947	Polonnaruwa	Rural	P229	18	Male	16.0467	Positive	<3rd	No
1948	Polonnaruwa	Rural	P230	18	Male	3.8184	Negative	<3rd	No
1949	Polonnaruwa	Rural	P231	18	Female	1.61638	Negative	50th-85th	No
1950	Polonnaruwa	Rural	P237	18	Female	5.52849	Negative	<3rd	No
1951	Polonnaruwa	Rural	P238	18	Female	5.20052	Negative	<3rd	No
1952	Polonnaruwa	Rural	P241	11	Male	3.7247	Negative	<3rd	No
1953	Polonnaruwa	Rural	P242	11	Male	10.565	Equivocal	3rd-15th	No
1954	Polonnaruwa	Rural	P243	11	Female	6.16098	Negative	15th-50th	No
1955	Polonnaruwa	Rural	P244	11	Female	4.80229	Negative	<3rd	No
1956	Polonnaruwa	Rural	P245	12	Male	4.84914	Negative	15th-50th	No
1957	Polonnaruwa	Rural	P246	12	Male	14.4069	Positive	50th-85th	No
1958	Polonnaruwa	Rural	P247	12	Female	3.91211	Negative	<3rd	No
1959	Polonnaruwa	Rural	P248	12	Female	3.30304	Negative	15th-50th	No
1960	Polonnaruwa	Rural	P249	13	Male	17.218	Positive	85th-97th	No
1961	Polonnaruwa	Rural	P250	13	Male	4.14636	Negative	<3rd	No
1962	Polonnaruwa	Rural	P251	13	Female	0.562219	Negative	50th-85th	No
1963	Polonnaruwa	Rural	P252	13	Female	50.1312	Positive	15th-50th	No
1964	Polonnaruwa	Rural	P253	14	Male	4.09951	Negative	<3rd	No
1965	Polonnaruwa	Rural	P254	14	Male	14.6177	Positive	85th-97th	No
1966	Polonnaruwa	Rural	P255	14	Female	7.12144	Negative	<3rd	No
1967	Polonnaruwa	Rural	P256	14	Female	7.84764	Negative	15th-50th	No
1968	Polonnaruwa	Rural	P257	15	Female	2.78767	Negative	15th-50th	No
1969	Polonnaruwa	Rural	P258	15	Male	4.26349	Negative	<3rd	No
1970	Polonnaruwa	Rural	P259	15	Female	0.843328	Negative	50th-85th	No
1971	Polonnaruwa	Rural	P260	14	Female	7.02774	Negative	>97th	No
1972	Polonnaruwa	Rural	P261	14	Male	45.9848	Positive	50th-85th	No
1973	Polonnaruwa	Rural	P262	16	Female	5.71589	Negative	<3rd	No
1974	Polonnaruwa	Rural	P263	16	Female	2.64711	Negative	3rd-15th	No
1975	Polonnaruwa	Rural	P267	18	Female	2.55341	Negative	<3rd	No
1976	Polonnaruwa	Rural	P268	18	Female	5.01312	Negative	3rd-15th	No
1977	Polonnaruwa	Rural	P269	18	Male	3.70127	Negative	>97th	No
1978	Polonnaruwa	Rural	P270	18	Male	1.10101	Negative	<3rd	No
1979	Polonnaruwa	Rural	P271	18	Female	5.01312	Negative	15th-50th	No
1980	Polonnaruwa	Rural	P272	18	Female	3.70127	Negative	85th-97th	No
1981	Polonnaruwa	Rural	P276	18	Female	0.773051	Negative	15th-50th	No
1982	Polonnaruwa	Rural	P278	18	Male	36.5208	Positive	3rd-15th	No
1983	Polonnaruwa	Rural	P280	18	Female	2.01462	Negative	15th-50th	No
1984	Trincomalee	Urban	T1	11	Male	32.4887	Positive	<3rd	No
1985	Trincomalee	Urban	T2	11	Male	30.6599	Positive	3rd-15th	No
1986	Trincomalee	Urban	T4	11	Male	28.0379	Positive	>97th	No
1987	Trincomalee	Urban	T5	12	Male	0.539826	Negative	<3rd	No
1988	Trincomalee	Urban	T6	11	Male	26.3633	Positive	50th-85th	No
1989	Trincomalee	Urban	T7	17	Male	26.9142	Positive	<3rd	No
1990	Trincomalee	Urban	T8	12	Male	22.904	Positive	>97th	No
1991	Trincomalee	Urban	T9	12	Male	34.2514	Positive	85th-97th	No
1992	Trincomalee	Urban	T10	13	Male	31.9268	Positive	>97th	No
1993	Trincomalee	Urban	T11	13	Male	29.0514	Positive	85th-97th	Yes
1994	Trincomalee	Urban	T12	13	Male	3.38217	Negative	50th-85th	No
1995	Trincomalee	Urban	T13	14	Male	27.7515	Positive	15th-50th	No
1996	Trincomalee	Urban	T14	14	Male	27.1896	Positive	85th-97th	Yes
1997	Trincomalee	Urban	T15	10	Male	28.4786	Positive	50th-85th	No
1998	Trincomalee	Urban	T16	15	Male	29.9328	Positive	>97th	Yes
1999	Trincomalee	Urban	T17	16	Male	33.6565	Positive	50th-85th	No
[truncated: 2,783 more rows]
